# Supplementary material for: The Th1 cell regulatory circuitry is largely conserved between human and mouse
Source: Life Sci Alliance. 2021 Sep 16;4(11):e202101075. doi: 10.26508/lsa.202101075 (PMC8960437; doi:10.26508/lsa.202101075)
Supplement: Supplementary file 1 [file LSA-2021-01075_TableS1.xlsx]

## Sheet: Table S1
Reference	Dataset	Species	Source	Purification	Activation	Polarisation	Restimulation
ChIP-seq
[12]	GSM776557	Human	PBMC	Naïve CD4+	aCD3 and aCD28, 72 hrs	IL2, IL12 and aIL4, 10 days	No restim.
[18]	GSM2176974	Human	PBMC	Naïve CD4	aCD3 and aCD28, 72 hrs	IL2, IL12 and aIL4, 7 days	No restim.
[18]	GSM2176976	Human	PBMC	Naïve CD4	aCD3 and aCD28, 72 hrs	IL2, IL12 and aIL4, 7 days	No restim.
[11]	GSM836124	Mouse	Spleen + lymph nodes	Naïve CD4+	aCD3 and aCD28, 72 hrs	IL2, IL12 and anti-IL4 7 days.	No restim.
[14]	GSM998272	Mouse	Spleen + lymph nodes	Naïve CD4+	aCD3 and aCD28, 72 hrs	IL2, IL12 and anti-IL4 7 days	PMA/ ionomycin 4 hrs
RNA-seq
[37]	GSM1618311	Human	PBMC	?	aCD3 and aCD28	IL12 and anti-IL4 5 days	No restim.
[37]	GSM1618317	Human	PBMC	?	aCD3 and aCD28	IL12 and anti-IL4 5 days	No restim.
[36]	ERR431622	Human	PBMC	CD4+ CXCR3+	NA	NA	No restim.
[36]	ERR431584	Human	PBMC	CD4+ CXCR3+	NA	NA	No restim.
[36]	ERR431577	Human	PBMC	CD4+ CXCR3+	NA	NA	No restim.
[36]	ERR431570	Human	PBMC	CD4+ CXCR3+	NA	NA	No restim.
[36]	ERR431587	Human	PBMC	CD4+ CXCR3+	NA	NA	No restim.
[16]	GSM1527721	Human	PBMC	Naïve CD4+	aCD3 and aCD28, 72 hrs	IL2, IL12 and aIL4, 13 days	No restim.
[16]	GSM1527722	Human	PBMC	Naïve CD4+	aCD3 and aCD28, 72 hrs	IL2, IL12 and aIL4, 13 days	PMA/ ionomycin 4 hrs
[16]	GSM1527725	Human	PBMC	Naïve CD4+	aCD3 and aCD28, 72 hrs	IL2, IL12 and aIL4, 13 days	No restim.
[16]	GSM1527726	Human	PBMC	Naïve CD4+	aCD3 and aCD28, 72 hrs	IL2, IL12 and aIL4, 13 days	PMA/ ionomycin 4 hrs
[16]	GSM1527730	Human	PBMC	Naïve CD4+	aCD3 and aCD28, 72 hrs	IL2, IL12 and aIL4, 13 days	No restim.
[16]	GSM1527731	Human	PBMC	Naïve CD4+	aCD3 and aCD28, 72 hrs	IL2, IL12 and aIL4, 13 days	PMA/ ionomycin 4 hrs
[16]	GSM1527734	Human	PBMC	Naïve CD4+	aCD3 and aCD28, 72 hrs	IL2, IL12 and aIL4, 13 days	No restim.
[16]	GSM1527735	Human	PBMC	Naïve CD4+	aCD3 and aCD28, 72 hrs	IL2, IL12 and aIL4, 13 days	PMA/ ionomycin 4 hrs
[35]	GSM1169445	Mouse	Lymph nodes	Naïve CD4+	aCD3, aCD28 and APCs, 72 hrs	IL2, IL12 and aIL4, 7 days	No restim.
[35]	GSM1169446	Mouse	Lymph nodes	Naïve CD4+	aCD3 and aCD28 and APCs, 72 hrs	IL2, IL12 and aIL4, 7 days	No restim.
[35]	GSM1169447	Mouse	Lymph nodes	Naïve CD4+	aCD3 and aCD28 and APCs, 72 hrs	IL2, IL12 and aIL4, 14 days	No restim.
[35]	GSM1169448	Mouse	Lymph nodes	Naïve CD4+	aCD3 and aCD28 and APCs, 72 hrs	IL2, IL12 and aIL4, 14 days	No restim.
[35]	GSM1169468	Mouse	Lymph nodes	Naïve CD4+	aCD3 and aCD28 and APCs, 72 hrs	IL2, IL12 and aIL4, 14 days	No restim.
[35]	GSM1169471	Mouse	Lymph nodes	Naïve CD4+	aCD3 and aCD28 and APCs, 72 hrs	IL2, IL12 and aIL4, 14 days	No restim.
[34]	GSM994535	Mouse	Spleen + lymph nodes	Naïve CD4+	aCD3 and aCD28, 72 hrs	IL2, IL12 and aIL4, 7 days	aCD3 and aCD28, 2 hrs
[34]	GSM994537	Mouse	Spleen + lymph nodes	Naïve CD4+	aCD3 and aCD28, 72 hrs	IL2, IL12 and aIL4, 7 days	aCD3 and aCD28, 2 hrs
[33]	GSM523209	Mouse	Lymph nodes	Naïve CD4+	aCD3 and aCD28 and APCs, 96 hrs	IL2, IL12 and aIL4, 7 days	No restim.
[33]	GSM661236	Mouse	Lymph nodes	Naïve CD4+	aCD3 and aCD28 and APCs, 96 hrs	IL2, IL12 and aIL4, 7 days	No restim.
