# Supplementary material for: The Th1 cell regulatory circuitry is largely conserved between human and mouse
Source: Life Sci Alliance. 2021 Sep 16;4(11):e202101075. doi: 10.26508/lsa.202101075 (PMC8960437; doi:10.26508/lsa.202101075)
Supplement: Supplementary file 3 [file LSA-2021-01075_TableS3.xlsx]

## Sheet: Table S3
hgnc_symbol	Human.ensembl_gene_id	mgi_symbol	Mouse.ensembl_gene_id	T-bet binding category
SDF4	ENSG00000078808	Sdf4	ENSMUSG00000029076	Conserved
UBE2J2	ENSG00000160087	Ube2j2	ENSMUSG00000023286	Conserved
SKI	ENSG00000157933	Ski	ENSMUSG00000029050	Conserved
TNFRSF14	ENSG00000157873	Tnfrsf14	ENSMUSG00000042333	Conserved
PRDM16	ENSG00000142611	Prdm16	ENSMUSG00000039410	Conserved
LRRC47	ENSG00000130764	Lrrc47	ENSMUSG00000029028	Conserved
KCNAB2	ENSG00000069424	Kcnab2	ENSMUSG00000028931	Conserved
ACOT7	ENSG00000097021	Acot7	ENSMUSG00000028937	Conserved
PHF13	ENSG00000116273	Phf13	ENSMUSG00000047777	Conserved
DNAJC11	ENSG00000007923	Dnajc11	ENSMUSG00000039768	Conserved
PARK7	ENSG00000116288	Park7	ENSMUSG00000028964	Conserved
RERE	ENSG00000142599	Rere	ENSMUSG00000039852	Conserved
SPSB1	ENSG00000171621	Spsb1	ENSMUSG00000039911	Conserved
PIK3CD	ENSG00000171608	Pik3cd	ENSMUSG00000039936	Conserved
KIF1B	ENSG00000054523	Kif1b	ENSMUSG00000063077	Conserved
PEX14	ENSG00000142655	Pex14	ENSMUSG00000028975	Conserved
TNFRSF8	ENSG00000120949	Tnfrsf8	ENSMUSG00000028602	Conserved
TNFRSF1B	ENSG00000028137	Tnfrsf1b	ENSMUSG00000028599	Conserved
VPS13D	ENSG00000048707	Vps13d	ENSMUSG00000020220	Conserved
DNAJC16	ENSG00000116138	Dnajc16	ENSMUSG00000040697	Conserved
NECAP2	ENSG00000157191	Necap2	ENSMUSG00000028923	Conserved
IFFO2	ENSG00000169991	Iffo2	ENSMUSG00000041025	Conserved
CAPZB	ENSG00000077549	Capzb	ENSMUSG00000028745	Conserved
USP48	ENSG00000090686	Usp48	ENSMUSG00000043411	Conserved
AL031281.2	ENSG00000285721	Cdc42	ENSMUSG00000006699	Conserved
ZBTB40	ENSG00000184677	Zbtb40	ENSMUSG00000060862	Conserved
E2F2	ENSG00000007968	E2f2	ENSMUSG00000018983	Conserved
CLIC4	ENSG00000169504	Clic4	ENSMUSG00000037242	Conserved
RUNX3	ENSG00000020633	Runx3	ENSMUSG00000070691	Conserved
SYF2	ENSG00000117614	Syf2	ENSMUSG00000028821	Conserved
PAFAH2	ENSG00000158006	Pafah2	ENSMUSG00000037366	Conserved
UBXN11	ENSG00000158062	Ubxn11	ENSMUSG00000012126	Conserved
RPS6KA1	ENSG00000117676	Rps6ka1	ENSMUSG00000003644	Conserved
ARID1A	ENSG00000117713	Arid1a	ENSMUSG00000007880	Conserved
PIGV	ENSG00000060642	Pigv	ENSMUSG00000043257	Conserved
ZDHHC18	ENSG00000204160	Zdhhc18	ENSMUSG00000037553	Conserved
SLC9A1	ENSG00000090020	Slc9a1	ENSMUSG00000028854	Conserved
WASF2	ENSG00000158195	Wasf2	ENSMUSG00000028868	Conserved
FGR	ENSG00000000938	Fgr	ENSMUSG00000028874	Conserved
PPP1R8	ENSG00000117751	Ppp1r8	ENSMUSG00000028882	Conserved
SESN2	ENSG00000130766	Sesn2	ENSMUSG00000028893	Conserved
YTHDF2	ENSG00000198492	Ythdf2	ENSMUSG00000040025	Conserved
EPB41	ENSG00000159023	Epb41	ENSMUSG00000028906	Conserved
LAPTM5	ENSG00000162511	Laptm5	ENSMUSG00000028581	Conserved
COL16A1	ENSG00000084636	Col16a1	ENSMUSG00000040690	Conserved
PTP4A2	ENSG00000184007	Ptp4a2	ENSMUSG00000028788	Conserved
LCK	ENSG00000182866	Lck	ENSMUSG00000000409	Conserved
ZNF362	ENSG00000160094	Zfp362	ENSMUSG00000028799	Conserved
ZMYM6	ENSG00000163867	Zmym6	ENSMUSG00000042408	Conserved
PSMB2	ENSG00000126067	Psmb2	ENSMUSG00000028837	Conserved
ADPRHL2	ENSG00000116863	Adprhl2	ENSMUSG00000042558	Conserved
TRAPPC3	ENSG00000054116	Trappc3	ENSMUSG00000028847	Conserved
STK40	ENSG00000196182	Stk40	ENSMUSG00000042608	Conserved
MRPS15	ENSG00000116898	Mrps15	ENSMUSG00000028861	Conserved
ZC3H12A	ENSG00000163874	Zc3h12a	ENSMUSG00000042677	Conserved
UTP11	ENSG00000183520	Utp11	ENSMUSG00000028907	Conserved
RRAGC	ENSG00000116954	Rragc	ENSMUSG00000028646	Conserved
AKIRIN1	ENSG00000174574	Akirin1	ENSMUSG00000023075	Conserved
PABPC4	ENSG00000090621	Pabpc4	ENSMUSG00000011257	Conserved
CAP1	ENSG00000131236	Cap1	ENSMUSG00000028656	Conserved
HIVEP3	ENSG00000127124	Hivep3	ENSMUSG00000028634	Conserved
FOXJ3	ENSG00000198815	Foxj3	ENSMUSG00000032998	Conserved
SLC2A1	ENSG00000117394	Slc2a1	ENSMUSG00000028645	Conserved
BTBD19	ENSG00000222009	Btbd19	ENSMUSG00000073771	Conserved
AKR1A1	ENSG00000117448	Akr1a1	ENSMUSG00000028692	Conserved
NSUN4	ENSG00000117481	Nsun4	ENSMUSG00000028706	Conserved
FAF1	ENSG00000185104	Faf1	ENSMUSG00000010517	Conserved
EPS15	ENSG00000085832	Eps15	ENSMUSG00000028552	Conserved
ORC1	ENSG00000085840	Orc1	ENSMUSG00000028587	Conserved
SCP2	ENSG00000116171	Scp2	ENSMUSG00000028603	Conserved
C1orf123	ENSG00000162384	0610037L13Rik	ENSMUSG00000028608	Conserved
LRP8	ENSG00000157193	Lrp8	ENSMUSG00000028613	Conserved
JUN	ENSG00000177606	Jun	ENSMUSG00000052684	Conserved
USP1	ENSG00000162607	Usp1	ENSMUSG00000028560	Conserved
JAK1	ENSG00000162434	Jak1	ENSMUSG00000028530	Conserved
PDE4B	ENSG00000184588	Pde4b	ENSMUSG00000028525	Conserved
IL23R	ENSG00000162594	Il23r	ENSMUSG00000049093	Conserved
IL12RB2	ENSG00000081985	Il12rb2	ENSMUSG00000018341	Conserved
SERBP1	ENSG00000142864	Serbp1	ENSMUSG00000036371	Conserved
ZRANB2	ENSG00000132485	Zranb2	ENSMUSG00000028180	Conserved
LPAR3	ENSG00000171517	Lpar3	ENSMUSG00000036832	Conserved
SH3GLB1	ENSG00000097033	Sh3glb1	ENSMUSG00000037062	Conserved
PKN2	ENSG00000065243	Pkn2	ENSMUSG00000004591	Conserved
LRRC8B	ENSG00000197147	Lrrc8b	ENSMUSG00000070639	Conserved
LRRC8C	ENSG00000171488	Lrrc8c	ENSMUSG00000054720	Conserved
TGFBR3	ENSG00000069702	Tgfbr3	ENSMUSG00000029287	Conserved
RPAP2	ENSG00000122484	Rpap2	ENSMUSG00000033773	Conserved
GFI1	ENSG00000162676	Gfi1	ENSMUSG00000029275	Conserved
EVI5	ENSG00000067208	Evi5	ENSMUSG00000011831	Conserved
RPL5	ENSG00000122406	Rpl5	ENSMUSG00000058558	Conserved
MTF2	ENSG00000143033	Mtf2	ENSMUSG00000029267	Conserved
S1PR1	ENSG00000170989	S1pr1	ENSMUSG00000045092	Conserved
TMEM167B	ENSG00000215717	Tmem167b	ENSMUSG00000068732	Conserved
ATXN7L2	ENSG00000162650	Atxn7l2	ENSMUSG00000048997	Conserved
GNAI3	ENSG00000065135	Gnai3	ENSMUSG00000000001	Conserved
EPS8L3	ENSG00000198758	Eps8l3	ENSMUSG00000040600	Conserved
RBM15	ENSG00000162775	Rbm15	ENSMUSG00000048109	Conserved
KCNA2	ENSG00000177301	Kcna2	ENSMUSG00000040724	Conserved
KCNA3	ENSG00000177272	Kcna3	ENSMUSG00000047959	Conserved
CD53	ENSG00000143119	Cd53	ENSMUSG00000040747	Conserved
DENND2D	ENSG00000162777	Dennd2d	ENSMUSG00000027901	Conserved
RAP1A	ENSG00000116473	Rap1a	ENSMUSG00000068798	Conserved
DDX20	ENSG00000064703	Ddx20	ENSMUSG00000027905	Conserved
RSBN1	ENSG00000081019	Rsbn1	ENSMUSG00000044098	Conserved
PTPN22	ENSG00000134242	Ptpn22	ENSMUSG00000027843	Conserved
HIPK1	ENSG00000163349	Hipk1	ENSMUSG00000008730	Conserved
CSDE1	ENSG00000009307	Csde1	ENSMUSG00000068823	Conserved
SIKE1	ENSG00000052723	Sike1	ENSMUSG00000027854	Conserved
TSPAN2	ENSG00000134198	Tspan2	ENSMUSG00000027858	Conserved
CD2	ENSG00000116824	Cd2	ENSMUSG00000027863	Conserved
TENT5C	ENSG00000183508	Tent5c	ENSMUSG00000044468	Conserved
WARS2	ENSG00000116874	Wars2	ENSMUSG00000004233	Conserved
SEC22B	ENSG00000265808	Sec22b	ENSMUSG00000027879	Conserved
TXNIP	ENSG00000265972	Txnip	ENSMUSG00000038393	Conserved
ADAMTSL4	ENSG00000143382	Adamtsl4	ENSMUSG00000015850	Conserved
MCL1	ENSG00000143384	Mcl1	ENSMUSG00000038612	Conserved
CERS2	ENSG00000143418	Cers2	ENSMUSG00000015714	Conserved
TNFAIP8L2	ENSG00000163154	Tnfaip8l2	ENSMUSG00000013707	Conserved
VPS72	ENSG00000163159	Vps72	ENSMUSG00000008958	Conserved
PSMD4	ENSG00000159352	Psmd4	ENSMUSG00000005625	Conserved
RORC	ENSG00000143365	Rorc	ENSMUSG00000028150	Conserved
S100A10	ENSG00000197747	S100a10	ENSMUSG00000041959	Conserved
S100A11	ENSG00000163191	S100a11	ENSMUSG00000027907	Conserved
S100A6	ENSG00000197956	S100a6	ENSMUSG00000001025	Conserved
S100A4	ENSG00000196154	S100a4	ENSMUSG00000001020	Conserved
DENND4B	ENSG00000198837	Dennd4b	ENSMUSG00000042404	Conserved
TPM3	ENSG00000143549	Tpm3	ENSMUSG00000027940	Conserved
IL6R	ENSG00000160712	Il6ra	ENSMUSG00000027947	Conserved
PBXIP1	ENSG00000163346	Pbxip1	ENSMUSG00000042613	Conserved
ZBTB7B	ENSG00000160685	Zbtb7b	ENSMUSG00000028042	Conserved
LMNA	ENSG00000160789	Lmna	ENSMUSG00000028063	Conserved
MEF2D	ENSG00000116604	Mef2d	ENSMUSG00000001419	Conserved
GPATCH4	ENSG00000160818	Gpatch4	ENSMUSG00000028069	Conserved
MRPL24	ENSG00000143314	Mrpl24	ENSMUSG00000019710	Conserved
PRCC	ENSG00000143294	Prcc	ENSMUSG00000004895	Conserved
ETV3	ENSG00000117036	Etv3	ENSMUSG00000003382	Conserved
AIM2	ENSG00000163568	Aim2	ENSMUSG00000037860	Conserved
DUSP23	ENSG00000158716	Dusp23	ENSMUSG00000026544	Conserved
TAGLN2	ENSG00000158710	Tagln2	ENSMUSG00000026547	Conserved
SLAMF6	ENSG00000162739	Slamf6	ENSMUSG00000015314	Conserved
SLAMF7	ENSG00000026751	Slamf7	ENSMUSG00000038179	Conserved
ARHGAP30	ENSG00000186517	Arhgap30	ENSMUSG00000048865	Conserved
ATF6	ENSG00000118217	Atf6	ENSMUSG00000026663	Conserved
NUF2	ENSG00000143228	Nuf2	ENSMUSG00000026683	Conserved
TMCO1	ENSG00000143183	Tmco1	ENSMUSG00000052428	Conserved
CD247	ENSG00000198821	Cd247	ENSMUSG00000005763	Conserved
RCSD1	ENSG00000198771	Rcsd1	ENSMUSG00000040723	Conserved
SELP	ENSG00000174175	Selp	ENSMUSG00000026580	Conserved
SELL	ENSG00000188404	Sell	ENSMUSG00000026581	Conserved
VAMP4	ENSG00000117533	Vamp4	ENSMUSG00000026696	Conserved
SUCO	ENSG00000094975	Suco	ENSMUSG00000040297	Conserved
FASLG	ENSG00000117560	Fasl	ENSMUSG00000000817	Conserved
RABGAP1L	ENSG00000152061	Rabgap1l	ENSMUSG00000026721	Conserved
CACYBP	ENSG00000116161	Cacybp	ENSMUSG00000014226	Conserved
KIAA0040	ENSG00000235750	4930523C07Rik	ENSMUSG00000090394	Conserved
AXDND1	ENSG00000162779	Axdnd1	ENSMUSG00000026601	Conserved
STX6	ENSG00000135823	Stx6	ENSMUSG00000026470	Conserved
IER5	ENSG00000162783	Ier5	ENSMUSG00000056708	Conserved
DHX9	ENSG00000135829	Dhx9	ENSMUSG00000042699	Conserved
SMG7	ENSG00000116698	Smg7	ENSMUSG00000042772	Conserved
EDEM3	ENSG00000116406	Edem3	ENSMUSG00000043019	Conserved
IVNS1ABP	ENSG00000116679	Ivns1abp	ENSMUSG00000023150	Conserved
RGS1	ENSG00000090104	Rgs1	ENSMUSG00000026358	Conserved
UCHL5	ENSG00000116750	Uchl5	ENSMUSG00000018189	Conserved
DENND1B	ENSG00000213047	Dennd1b	ENSMUSG00000056268	Conserved
NEK7	ENSG00000151414	Nek7	ENSMUSG00000026393	Conserved
ATP6V1G3	ENSG00000151418	Atp6v1g3	ENSMUSG00000026394	Conserved
PTPRC	ENSG00000081237	Ptprc	ENSMUSG00000026395	Conserved
NR5A2	ENSG00000116833	Nr5a2	ENSMUSG00000026398	Conserved
KIF21B	ENSG00000116852	Kif21b	ENSMUSG00000041642	Conserved
CSRP1	ENSG00000159176	Csrp1	ENSMUSG00000026421	Conserved
PTPN7	ENSG00000143851	Ptpn7	ENSMUSG00000031506	Conserved
KDM5B	ENSG00000117139	Kdm5b	ENSMUSG00000042207	Conserved
BTG2	ENSG00000159388	Btg2	ENSMUSG00000020423	Conserved
ATP2B4	ENSG00000058668	Atp2b4	ENSMUSG00000026463	Conserved
LAX1	ENSG00000122188	Lax1	ENSMUSG00000051998	Conserved
NUAK2	ENSG00000163545	Nuak2	ENSMUSG00000009772	Conserved
ELK4	ENSG00000158711	Elk4	ENSMUSG00000026436	Conserved
RAB29	ENSG00000117280	Rab29	ENSMUSG00000026433	Conserved
IKBKE	ENSG00000263528	Ikbke	ENSMUSG00000042349	Conserved
RASSF5	ENSG00000266094	Rassf5	ENSMUSG00000026430	Conserved
IL10	ENSG00000136634	Il10	ENSMUSG00000016529	Conserved
YOD1	ENSG00000180667	Yod1	ENSMUSG00000046404	Conserved
CD34	ENSG00000174059	Cd34	ENSMUSG00000016494	Conserved
HSD11B1	ENSG00000117594	Hsd11b1	ENSMUSG00000016194	Conserved
TRAF3IP3	ENSG00000009790	Traf3ip3	ENSMUSG00000037318	Conserved
C1orf74	ENSG00000162757	A130010J15Rik	ENSMUSG00000079144	Conserved
UTP25	ENSG00000117597	Diexf	ENSMUSG00000016181	Conserved
BATF3	ENSG00000123685	Batf3	ENSMUSG00000026630	Conserved
CAPN2	ENSG00000162909	Capn2	ENSMUSG00000026509	Conserved
WDR26	ENSG00000162923	Wdr26	ENSMUSG00000038733	Conserved
LBR	ENSG00000143815	Lbr	ENSMUSG00000004880	Conserved
SDE2	ENSG00000143751	Sde2	ENSMUSG00000038806	Conserved
ITPKB	ENSG00000143772	Itpkb	ENSMUSG00000038855	Conserved
IRF2BP2	ENSG00000168264	Irf2bp2	ENSMUSG00000051495	Conserved
TOMM20	ENSG00000173726	Tomm20	ENSMUSG00000093904	Conserved
LGALS8	ENSG00000116977	Lgals8	ENSMUSG00000057554	Conserved
CHRM3	ENSG00000133019	Chrm3	ENSMUSG00000046159	Conserved
HNRNPU	ENSG00000153187	Hnrnpu	ENSMUSG00000039630	Conserved
CNST	ENSG00000162852	Cnst	ENSMUSG00000038949	Conserved
KLF6	ENSG00000067082	Klf6	ENSMUSG00000000078	Conserved
IL15RA	ENSG00000134470	Il15ra	ENSMUSG00000023206	Conserved
IL2RA	ENSG00000134460	Il2ra	ENSMUSG00000026770	Conserved
PFKFB3	ENSG00000170525	Pfkfb3	ENSMUSG00000026773	Conserved
PRKCQ	ENSG00000065675	Prkcq	ENSMUSG00000026778	Conserved
SFMBT2	ENSG00000198879	Sfmbt2	ENSMUSG00000061186	Conserved
TAF3	ENSG00000165632	Taf3	ENSMUSG00000025782	Conserved
GATA3	ENSG00000107485	Gata3	ENSMUSG00000015619	Conserved
CELF2	ENSG00000048740	Celf2	ENSMUSG00000002107	Conserved
FAM107B	ENSG00000065809	Fam107b	ENSMUSG00000026655	Conserved
CUBN	ENSG00000107611	Cubn	ENSMUSG00000026726	Conserved
VIM	ENSG00000026025	Vim	ENSMUSG00000026728	Conserved
ST8SIA6	ENSG00000148488	St8sia6	ENSMUSG00000003418	Conserved
ARL5B	ENSG00000165997	Arl5b	ENSMUSG00000017418	Conserved
MLLT10	ENSG00000078403	Mllt10	ENSMUSG00000026743	Conserved
PIP4K2A	ENSG00000150867	Pip4k2a	ENSMUSG00000026737	Conserved
ARHGAP21	ENSG00000107863	Arhgap21	ENSMUSG00000036591	Conserved
APBB1IP	ENSG00000077420	Apbb1ip	ENSMUSG00000026786	Conserved
ITGB1	ENSG00000150093	Itgb1	ENSMUSG00000025809	Conserved
NRP1	ENSG00000099250	Nrp1	ENSMUSG00000025810	Conserved
CUL2	ENSG00000108094	Cul2	ENSMUSG00000024231	Conserved
CREM	ENSG00000095794	Crem	ENSMUSG00000063889	Conserved
RET	ENSG00000165731	Ret	ENSMUSG00000030110	Conserved
HNRNPF	ENSG00000169813	Hnrnpf	ENSMUSG00000042079	Conserved
ZNF22	ENSG00000165512	Zfp422	ENSMUSG00000059878	Conserved
SGMS1	ENSG00000198964	Sgms1	ENSMUSG00000040451	Conserved
ARID5B	ENSG00000150347	Arid5b	ENSMUSG00000019947	Conserved
EGR2	ENSG00000122877	Egr2	ENSMUSG00000037868	Conserved
KIF1BP	ENSG00000198954	Kif1bp	ENSMUSG00000036955	Conserved
SRGN	ENSG00000122862	Srgn	ENSMUSG00000020077	Conserved
ANAPC16	ENSG00000166295	Anapc16	ENSMUSG00000020107	Conserved
DDIT4	ENSG00000168209	Ddit4	ENSMUSG00000020108	Conserved
MICU1	ENSG00000107745	Micu1	ENSMUSG00000020111	Conserved
PLAU	ENSG00000122861	Plau	ENSMUSG00000021822	Conserved
VDAC2	ENSG00000165637	Vdac2	ENSMUSG00000021771	Conserved
RPS24	ENSG00000138326	Rps24	ENSMUSG00000025290	Conserved
ZMIZ1	ENSG00000108175	Zmiz1	ENSMUSG00000007817	Conserved
CCSER2	ENSG00000107771	Ccser2	ENSMUSG00000058690	Conserved
ATAD1	ENSG00000138138	Atad1	ENSMUSG00000013662	Conserved
PTEN	ENSG00000171862	Pten	ENSMUSG00000013663	Conserved
RNLS	ENSG00000184719	Rnls	ENSMUSG00000071573	Conserved
STAMBPL1	ENSG00000138134	Stambpl1	ENSMUSG00000024776	Conserved
FAS	ENSG00000026103	Fas	ENSMUSG00000024778	Conserved
HECTD2	ENSG00000165338	Hectd2	ENSMUSG00000041180	Conserved
TNKS2	ENSG00000107854	Tnks2	ENSMUSG00000024811	Conserved
TM9SF3	ENSG00000077147	Tm9sf3	ENSMUSG00000025016	Conserved
PIK3AP1	ENSG00000155629	Pik3ap1	ENSMUSG00000025017	Conserved
OGA	ENSG00000198408	Mgea5	ENSMUSG00000025220	Conserved
ARMH3	ENSG00000120029	Armh3	ENSMUSG00000039901	Conserved
NFKB2	ENSG00000077150	Nfkb2	ENSMUSG00000025225	Conserved
TRIM8	ENSG00000171206	Trim8	ENSMUSG00000025034	Conserved
CALHM3	ENSG00000183128	Calhm3	ENSMUSG00000094219	Conserved
STN1	ENSG00000107960	Stn1	ENSMUSG00000042694	Conserved
SFR1	ENSG00000156384	Sfr1	ENSMUSG00000025066	Conserved
ADD3	ENSG00000148700	Add3	ENSMUSG00000025026	Conserved
MXI1	ENSG00000119950	Mxi1	ENSMUSG00000025025	Conserved
SMNDC1	ENSG00000119953	Smndc1	ENSMUSG00000025024	Conserved
DUSP5	ENSG00000138166	Dusp5	ENSMUSG00000034765	Conserved
ABLIM1	ENSG00000099204	Ablim1	ENSMUSG00000025085	Conserved
RGS10	ENSG00000148908	Rgs10	ENSMUSG00000030844	Conserved
NSMCE4A	ENSG00000107672	Nsmce4a	ENSMUSG00000040331	Conserved
IKZF5	ENSG00000095574	Ikzf5	ENSMUSG00000040167	Conserved
FAM53B	ENSG00000189319	Fam53b	ENSMUSG00000030956	Conserved
PWWP2B	ENSG00000171813	Pwwp2b	ENSMUSG00000060260	Conserved
SIGIRR	ENSG00000185187	Sigirr	ENSMUSG00000025494	Conserved
TSPAN32	ENSG00000064201	Tspan32	ENSMUSG00000000244	Conserved
RHOG	ENSG00000177105	Rhog	ENSMUSG00000073982	Conserved
ILK	ENSG00000166333	Ilk	ENSMUSG00000030890	Conserved
TAF10	ENSG00000166337	Taf10	ENSMUSG00000043866	Conserved
EIF3F	ENSG00000175390	Eif3f	ENSMUSG00000031029	Conserved
IPO7	ENSG00000205339	Ipo7	ENSMUSG00000066232	Conserved
RNF141	ENSG00000110315	Rnf141	ENSMUSG00000030788	Conserved
RRAS2	ENSG00000133818	Rras2	ENSMUSG00000055723	Conserved
COPB1	ENSG00000129083	Copb1	ENSMUSG00000030754	Conserved
PSMA1	ENSG00000129084	Psma1	ENSMUSG00000030751	Conserved
PDE3B	ENSG00000152270	Pde3b	ENSMUSG00000030671	Conserved
LDHA	ENSG00000134333	Ldha	ENSMUSG00000063229	Conserved
SPTY2D1	ENSG00000179119	Spty2d1	ENSMUSG00000049516	Conserved
DNAJC24	ENSG00000170946	Dnajc24	ENSMUSG00000027166	Conserved
CD44	ENSG00000026508	Cd44	ENSMUSG00000005087	Conserved
PRR5L	ENSG00000135362	Prr5l	ENSMUSG00000032841	Conserved
API5	ENSG00000166181	Api5	ENSMUSG00000027193	Conserved
HSD17B12	ENSG00000149084	Hsd17b12	ENSMUSG00000027195	Conserved
CD82	ENSG00000085117	Cd82	ENSMUSG00000027215	Conserved
PRDM11	ENSG00000019485	Prdm11	ENSMUSG00000075028	Conserved
DGKZ	ENSG00000149091	Dgkz	ENSMUSG00000040479	Conserved
HARBI1	ENSG00000180423	Harbi1	ENSMUSG00000027243	Conserved
MADD	ENSG00000110514	Madd	ENSMUSG00000040687	Conserved
SLC39A13	ENSG00000165915	Slc39a13	ENSMUSG00000002105	Conserved
TIMM10	ENSG00000134809	Timm10	ENSMUSG00000027076	Conserved
MRPL16	ENSG00000166902	Mrpl16	ENSMUSG00000024683	Conserved
TMEM109	ENSG00000110108	Tmem109	ENSMUSG00000034659	Conserved
AHNAK	ENSG00000124942	Ahnak	ENSMUSG00000069833	Conserved
MARK2	ENSG00000072518	Mark2	ENSMUSG00000024969	Conserved
NAA40	ENSG00000110583	Naa40	ENSMUSG00000024764	Conserved
FERMT3	ENSG00000149781	Fermt3	ENSMUSG00000024965	Conserved
EHD1	ENSG00000110047	Ehd1	ENSMUSG00000024772	Conserved
PPP2R5B	ENSG00000068971	Ppp2r5b	ENSMUSG00000024777	Conserved
SLC25A45	ENSG00000162241	Slc25a45	ENSMUSG00000024818	Conserved
FRMD8	ENSG00000126391	Frmd8	ENSMUSG00000024816	Conserved
SCYL1	ENSG00000142186	Scyl1	ENSMUSG00000024941	Conserved
EHBP1L1	ENSG00000173442	Ehbp1l1	ENSMUSG00000024937	Conserved
SIPA1	ENSG00000213445	Sipa1	ENSMUSG00000056917	Conserved
AP5B1	ENSG00000254470	Ap5b1	ENSMUSG00000049562	Conserved
FOSL1	ENSG00000175592	Fosl1	ENSMUSG00000024912	Conserved
PACS1	ENSG00000175115	Pacs1	ENSMUSG00000024855	Conserved
NPAS4	ENSG00000174576	Npas4	ENSMUSG00000045903	Conserved
C11orf80	ENSG00000173715	Gm960	ENSMUSG00000071691	Conserved
SYT12	ENSG00000173227	Syt12	ENSMUSG00000049303	Conserved
KDM2A	ENSG00000173120	Kdm2a	ENSMUSG00000054611	Conserved
PTPRCAP	ENSG00000213402	Ptprcap	ENSMUSG00000045826	Conserved
KMT5B	ENSG00000110066	Kmt5b	ENSMUSG00000045098	Conserved
CTTN	ENSG00000085733	Cttn	ENSMUSG00000031078	Conserved
CLPB	ENSG00000162129	Clpb	ENSMUSG00000001829	Conserved
ATG16L2	ENSG00000168010	Atg16l2	ENSMUSG00000047767	Conserved
FCHSD2	ENSG00000137478	Fchsd2	ENSMUSG00000030691	Conserved
RELT	ENSG00000054967	Relt	ENSMUSG00000008318	Conserved
RAB6A	ENSG00000175582	Rab6a	ENSMUSG00000030704	Conserved
INTS4	ENSG00000149262	Ints4	ENSMUSG00000025133	Conserved
KCTD21	ENSG00000188997	Kctd21	ENSMUSG00000044952	Conserved
SYTL2	ENSG00000137501	Sytl2	ENSMUSG00000030616	Conserved
PICALM	ENSG00000073921	Picalm	ENSMUSG00000039361	Conserved
EED	ENSG00000074266	Eed	ENSMUSG00000030619	Conserved
HIKESHI	ENSG00000149196	Hikeshi	ENSMUSG00000062797	Conserved
CTSC	ENSG00000109861	Ctsc	ENSMUSG00000030560	Conserved
CHORDC1	ENSG00000110172	Chordc1	ENSMUSG00000001774	Conserved
PANX1	ENSG00000110218	Panx1	ENSMUSG00000031934	Conserved
MAML2	ENSG00000184384	Maml2	ENSMUSG00000031925	Conserved
BIRC3	ENSG00000023445	Birc3	ENSMUSG00000032000	Conserved
DIXDC1	ENSG00000150764	Dixdc1	ENSMUSG00000032064	Conserved
ZBTB16	ENSG00000109906	Zbtb16	ENSMUSG00000066687	Conserved
SIK3	ENSG00000160584	Sik3	ENSMUSG00000034135	Conserved
TMPRSS13	ENSG00000137747	Tmprss13	ENSMUSG00000037129	Conserved
IL10RA	ENSG00000110324	Il10ra	ENSMUSG00000032089	Conserved
ARHGEF12	ENSG00000196914	Arhgef12	ENSMUSG00000059495	Conserved
SORL1	ENSG00000137642	Sorl1	ENSMUSG00000049313	Conserved
CRTAM	ENSG00000109943	Crtam	ENSMUSG00000032021	Conserved
GRAMD1B	ENSG00000023171	Gramd1b	ENSMUSG00000040111	Conserved
ST3GAL4	ENSG00000110080	St3gal4	ENSMUSG00000032038	Conserved
ETS1	ENSG00000134954	Ets1	ENSMUSG00000032035	Conserved
FLI1	ENSG00000151702	Fli1	ENSMUSG00000016087	Conserved
NINJ2	ENSG00000171840	Ninj2	ENSMUSG00000041377	Conserved
WNK1	ENSG00000060237	Wnk1	ENSMUSG00000045962	Conserved
TIGAR	ENSG00000078237	Tigar	ENSMUSG00000038028	Conserved
TNFRSF1A	ENSG00000067182	Tnfrsf1a	ENSMUSG00000030341	Conserved
VAMP1	ENSG00000139190	Vamp1	ENSMUSG00000030337	Conserved
ZNF384	ENSG00000126746	Zfp384	ENSMUSG00000038346	Conserved
LAG3	ENSG00000089692	Lag3	ENSMUSG00000030124	Conserved
PTPN6	ENSG00000111679	Ptpn6	ENSMUSG00000004266	Conserved
CD69	ENSG00000110848	Cd69	ENSMUSG00000030156	Conserved
BCL2L14	ENSG00000121380	Bcl2l14	ENSMUSG00000030200	Conserved
DUSP16	ENSG00000111266	Dusp16	ENSMUSG00000030203	Conserved
DDX47	ENSG00000213782	Ddx47	ENSMUSG00000030204	Conserved
EMP1	ENSG00000134531	Emp1	ENSMUSG00000030208	Conserved
ATF7IP	ENSG00000171681	Atf7ip	ENSMUSG00000030213	Conserved
AEBP2	ENSG00000139154	Aebp2	ENSMUSG00000030232	Conserved
CMAS	ENSG00000111726	Cmas	ENSMUSG00000030282	Conserved
C2CD5	ENSG00000111731	C2cd5	ENSMUSG00000030279	Conserved
ETNK1	ENSG00000139163	Etnk1	ENSMUSG00000030275	Conserved
LRMP	ENSG00000118308	Lrmp	ENSMUSG00000030263	Conserved
KRAS	ENSG00000133703	Kras	ENSMUSG00000030265	Conserved
TWF1	ENSG00000151239	Twf1	ENSMUSG00000022451	Conserved
ARID2	ENSG00000189079	Arid2	ENSMUSG00000033237	Conserved
SLC38A1	ENSG00000111371	Slc38a1	ENSMUSG00000023169	Conserved
SLC38A2	ENSG00000134294	Slc38a2	ENSMUSG00000022462	Conserved
PCED1B	ENSG00000179715	Pced1b	ENSMUSG00000044250	Conserved
HDAC7	ENSG00000061273	Hdac7	ENSMUSG00000022475	Conserved
DDX23	ENSG00000174243	Ddx23	ENSMUSG00000003360	Conserved
CCDC65	ENSG00000139537	Ccdc65	ENSMUSG00000003354	Conserved
FMNL3	ENSG00000161791	Fmnl3	ENSMUSG00000023008	Conserved
SMARCD1	ENSG00000066117	Smarcd1	ENSMUSG00000023018	Conserved
BIN2	ENSG00000110934	Bin2	ENSMUSG00000098112	Conserved
GALNT6	ENSG00000139629	Galnt6	ENSMUSG00000037280	Conserved
SOAT2	ENSG00000167780	Soat2	ENSMUSG00000023045	Conserved
ITGB7	ENSG00000139626	Itgb7	ENSMUSG00000001281	Conserved
AAAS	ENSG00000094914	Aaas	ENSMUSG00000036678	Conserved
PCBP2	ENSG00000197111	Pcbp2	ENSMUSG00000056851	Conserved
CALCOCO1	ENSG00000012822	Calcoco1	ENSMUSG00000023055	Conserved
TESPA1	ENSG00000135426	Tespa1	ENSMUSG00000034833	Conserved
RAB5B	ENSG00000111540	Rab5b	ENSMUSG00000000711	Conserved
NABP2	ENSG00000139579	Nabp2	ENSMUSG00000025374	Conserved
ARHGAP9	ENSG00000123329	Arhgap9	ENSMUSG00000040345	Conserved
AGAP2	ENSG00000135439	Agap2	ENSMUSG00000025422	Conserved
DYRK2	ENSG00000127334	Dyrk2	ENSMUSG00000028630	Conserved
IFNG	ENSG00000111537	Ifng	ENSMUSG00000055170	Conserved
MDM1	ENSG00000111554	Mdm1	ENSMUSG00000020212	Conserved
RAP1B	ENSG00000127314	Rap1b	ENSMUSG00000052681	Conserved
KRR1	ENSG00000111615	Krr1	ENSMUSG00000063334	Conserved
PHLDA1	ENSG00000139289	Phlda1	ENSMUSG00000020205	Conserved
OSBPL8	ENSG00000091039	Osbpl8	ENSMUSG00000020189	Conserved
E2F7	ENSG00000165891	E2f7	ENSMUSG00000020185	Conserved
PPP1R12A	ENSG00000058272	Ppp1r12a	ENSMUSG00000019907	Conserved
DUSP6	ENSG00000139318	Dusp6	ENSMUSG00000019960	Conserved
ATP2B1	ENSG00000070961	Atp2b1	ENSMUSG00000019943	Conserved
BTG1	ENSG00000133639	Btg1	ENSMUSG00000036478	Conserved
CDK17	ENSG00000059758	Cdk17	ENSMUSG00000020015	Conserved
GNPTAB	ENSG00000111670	Gnptab	ENSMUSG00000035311	Conserved
HSP90B1	ENSG00000166598	Hsp90b1	ENSMUSG00000020048	Conserved
CHST11	ENSG00000171310	Chst11	ENSMUSG00000034612	Conserved
POLR3B	ENSG00000013503	Polr3b	ENSMUSG00000034453	Conserved
RIC8B	ENSG00000111785	Ric8b	ENSMUSG00000035620	Conserved
PRDM4	ENSG00000110851	Prdm4	ENSMUSG00000035529	Conserved
SELPLG	ENSG00000110876	Selplg	ENSMUSG00000048163	Conserved
CORO1C	ENSG00000110880	Coro1c	ENSMUSG00000004530	Conserved
PPTC7	ENSG00000196850	Pptc7	ENSMUSG00000038582	Conserved
SH2B3	ENSG00000111252	Sh2b3	ENSMUSG00000042594	Conserved
RNFT2	ENSG00000135119	Rnft2	ENSMUSG00000032850	Conserved
SUDS3	ENSG00000111707	Suds3	ENSMUSG00000066900	Conserved
PRKAB1	ENSG00000111725	Prkab1	ENSMUSG00000029513	Conserved
BICDL1	ENSG00000135127	Bicdl1	ENSMUSG00000041609	Conserved
PXN	ENSG00000089159	Pxn	ENSMUSG00000029528	Conserved
P2RX4	ENSG00000135124	P2rx4	ENSMUSG00000029470	Conserved
KDM2B	ENSG00000089094	Kdm2b	ENSMUSG00000029475	Conserved
ORAI1	ENSG00000276045	Orai1	ENSMUSG00000049686	Conserved
RHOF	ENSG00000139725	Rhof	ENSMUSG00000029449	Conserved
VPS37B	ENSG00000139722	Vps37b	ENSMUSG00000066278	Conserved
TMED2	ENSG00000086598	Tmed2	ENSMUSG00000029390	Conserved
NCOR2	ENSG00000196498	Ncor2	ENSMUSG00000029478	Conserved
SFSWAP	ENSG00000061936	Sfswap	ENSMUSG00000029439	Conserved
PGAM5	ENSG00000247077	Pgam5	ENSMUSG00000029500	Conserved
ANKLE2	ENSG00000176915	Ankle2	ENSMUSG00000029501	Conserved
CHFR	ENSG00000072609	Chfr	ENSMUSG00000014668	Conserved
POMP	ENSG00000132963	Pomp	ENSMUSG00000029649	Conserved
SLC7A1	ENSG00000139514	Slc7a1	ENSMUSG00000041313	Conserved
USPL1	ENSG00000132952	Uspl1	ENSMUSG00000041264	Conserved
ALG5	ENSG00000120697	Alg5	ENSMUSG00000036632	Conserved
FOXO1	ENSG00000150907	Foxo1	ENSMUSG00000044167	Conserved
MRPS31	ENSG00000102738	Mrps31	ENSMUSG00000031533	Conserved
WBP4	ENSG00000120688	Wbp4	ENSMUSG00000022023	Conserved
KBTBD6	ENSG00000165572	Kbtbd6	ENSMUSG00000075502	Conserved
KBTBD7	ENSG00000120696	Kbtbd7	ENSMUSG00000043881	Conserved
RGCC	ENSG00000102760	Rgcc	ENSMUSG00000022018	Conserved
LCP1	ENSG00000136167	Lcp1	ENSMUSG00000021998	Conserved
LRRC63	ENSG00000173988	Lrrc63	ENSMUSG00000021997	Conserved
RCBTB2	ENSG00000136161	Rcbtb2	ENSMUSG00000022106	Conserved
KPNA3	ENSG00000102753	Kpna3	ENSMUSG00000021929	Conserved
KCNRG	ENSG00000198553	Kcnrg	ENSMUSG00000046168	Conserved
TBC1D4	ENSG00000136111	Tbc1d4	ENSMUSG00000033083	Conserved
GPR18	ENSG00000125245	Gpr18	ENSMUSG00000050350	Conserved
GPR183	ENSG00000169508	Gpr183	ENSMUSG00000051212	Conserved
UBAC2	ENSG00000134882	Ubac2	ENSMUSG00000041765	Conserved
TPP2	ENSG00000134900	Tpp2	ENSMUSG00000041763	Conserved
IRS2	ENSG00000185950	Irs2	ENSMUSG00000038894	Conserved
RASA3	ENSG00000185989	Rasa3	ENSMUSG00000031453	Conserved
RNASE4	ENSG00000258818	Rnase4	ENSMUSG00000021876	Conserved
TMEM253	ENSG00000232070	Tmem253	ENSMUSG00000072571	Conserved
CHD8	ENSG00000100888	Chd8	ENSMUSG00000053754	Conserved
TOX4	ENSG00000092203	Tox4	ENSMUSG00000016831	Conserved
DAD1	ENSG00000129562	Dad1	ENSMUSG00000022174	Conserved
AJUBA	ENSG00000129474	Ajuba	ENSMUSG00000022178	Conserved
DCAF11	ENSG00000100897	Dcaf11	ENSMUSG00000022214	Conserved
IRF9	ENSG00000213928	Irf9	ENSMUSG00000002325	Conserved
TINF2	ENSG00000092330	Tinf2	ENSMUSG00000007589	Conserved
RABGGTA	ENSG00000100949	Rabggta	ENSMUSG00000040472	Conserved
EGLN3	ENSG00000129521	Egln3	ENSMUSG00000035105	Conserved
NFKBIA	ENSG00000100906	Nfkbia	ENSMUSG00000021025	Conserved
MIS18BP1	ENSG00000129534	Mis18bp1	ENSMUSG00000047534	Conserved
KLHDC2	ENSG00000165516	Klhdc2	ENSMUSG00000020978	Conserved
NEMF	ENSG00000165525	Nemf	ENSMUSG00000020982	Conserved
ARF6	ENSG00000165527	Arf6	ENSMUSG00000044147	Conserved
VCPKMT	ENSG00000100483	Vcpkmt	ENSMUSG00000049882	Conserved
SOS2	ENSG00000100485	Sos2	ENSMUSG00000034801	Conserved
GNG2	ENSG00000186469	Gng2	ENSMUSG00000043004	Conserved
PTGER2	ENSG00000125384	Ptger2	ENSMUSG00000037759	Conserved
DDHD1	ENSG00000100523	Ddhd1	ENSMUSG00000037697	Conserved
GMFB	ENSG00000197045	Gmfb	ENSMUSG00000062014	Conserved
LGALS3	ENSG00000131981	Lgals3	ENSMUSG00000050335	Conserved
AP5M1	ENSG00000053770	Ap5m1	ENSMUSG00000036291	Conserved
ACTR10	ENSG00000131966	Actr10	ENSMUSG00000021076	Conserved
SYNE2	ENSG00000054654	Syne2	ENSMUSG00000063450	Conserved
MAX	ENSG00000125952	Max	ENSMUSG00000059436	Conserved
FUT8	ENSG00000033170	Fut8	ENSMUSG00000021065	Conserved
TMEM229B	ENSG00000198133	Tmem229b	ENSMUSG00000046157	Conserved
RAD51B	ENSG00000182185	Rad51b	ENSMUSG00000059060	Conserved
ZFP36L1	ENSG00000185650	Zfp36l1	ENSMUSG00000021127	Conserved
RBM25	ENSG00000119707	Rbm25	ENSMUSG00000010608	Conserved
ELMSAN1	ENSG00000156030	Elmsan1	ENSMUSG00000042507	Conserved
VSX2	ENSG00000119614	Vsx2	ENSMUSG00000021239	Conserved
LTBP2	ENSG00000119681	Ltbp2	ENSMUSG00000002020	Conserved
YLPM1	ENSG00000119596	Ylpm1	ENSMUSG00000021244	Conserved
DLST	ENSG00000119689	Dlst	ENSMUSG00000004789	Conserved
FOS	ENSG00000170345	Fos	ENSMUSG00000021250	Conserved
JDP2	ENSG00000140044	Jdp2	ENSMUSG00000034271	Conserved
BATF	ENSG00000156127	Batf	ENSMUSG00000034266	Conserved
IRF2BPL	ENSG00000119669	Irf2bpl	ENSMUSG00000034168	Conserved
CIPC	ENSG00000198894	Cipc	ENSMUSG00000034157	Conserved
GPR65	ENSG00000140030	Gpr65	ENSMUSG00000021886	Conserved
FOXN3	ENSG00000053254	Foxn3	ENSMUSG00000033713	Conserved
CALM1	ENSG00000198668	Calm1	ENSMUSG00000001175	Conserved
DGLUCY	ENSG00000133943	Dglucy	ENSMUSG00000021185	Conserved
GPR68	ENSG00000119714	Gpr68	ENSMUSG00000047415	Conserved
CCDC88C	ENSG00000015133	Ccdc88c	ENSMUSG00000021182	Conserved
CPSF2	ENSG00000165934	Cpsf2	ENSMUSG00000041781	Conserved
RIN3	ENSG00000100599	Rin3	ENSMUSG00000044456	Conserved
ASB2	ENSG00000100628	Asb2	ENSMUSG00000021200	Conserved
SYNE3	ENSG00000176438	Syne3	ENSMUSG00000054150	Conserved
GLRX5	ENSG00000182512	Glrx5	ENSMUSG00000021102	Conserved
VRK1	ENSG00000100749	Vrk1	ENSMUSG00000021115	Conserved
BCL11B	ENSG00000127152	Bcl11b	ENSMUSG00000048251	Conserved
EVL	ENSG00000196405	Evl	ENSMUSG00000021262	Conserved
WDR25	ENSG00000176473	Wdr25	ENSMUSG00000040877	Conserved
PPP2R5C	ENSG00000078304	Ppp2r5c	ENSMUSG00000017843	Conserved
RCOR1	ENSG00000089902	Rcor1	ENSMUSG00000037896	Conserved
EIF5	ENSG00000100664	Eif5	ENSMUSG00000021282	Conserved
ATP5MPL	ENSG00000156411	Atp5mpl	ENSMUSG00000021290	Conserved
TEDC1	ENSG00000185347	Tedc1	ENSMUSG00000037466	Conserved
TMEM121	ENSG00000184986	Tmem121	ENSMUSG00000049036	Conserved
FAN1	ENSG00000198690	Fan1	ENSMUSG00000033458	Conserved
KLF13	ENSG00000169926	Klf13	ENSMUSG00000052040	Conserved
OTUD7A	ENSG00000169918	Otud7a	ENSMUSG00000033510	Conserved
EMC7	ENSG00000134153	Emc7	ENSMUSG00000055943	Conserved
TMCO5A	ENSG00000166069	Tmco5	ENSMUSG00000027355	Conserved
RASGRP1	ENSG00000172575	Rasgrp1	ENSMUSG00000027347	Conserved
BMF	ENSG00000104081	Bmf	ENSMUSG00000040093	Conserved
CCDC9B	ENSG00000188549	Ccdc9b	ENSMUSG00000045838	Conserved
INO80	ENSG00000128908	Ino80	ENSMUSG00000034154	Conserved
NDUFAF1	ENSG00000137806	Ndufaf1	ENSMUSG00000027305	Conserved
UBR1	ENSG00000159459	Ubr1	ENSMUSG00000027272	Conserved
SLC30A4	ENSG00000104154	Slc30a4	ENSMUSG00000005802	Conserved
ATP8B4	ENSG00000104043	Atp8b4	ENSMUSG00000060131	Conserved
HDC	ENSG00000140287	Hdc	ENSMUSG00000027360	Conserved
LEO1	ENSG00000166477	Leo1	ENSMUSG00000042487	Conserved
MAPK6	ENSG00000069956	Mapk6	ENSMUSG00000042688	Conserved
RAB27A	ENSG00000069974	Rab27a	ENSMUSG00000032202	Conserved
RFX7	ENSG00000181827	Rfx7	ENSMUSG00000037674	Conserved
ANXA2	ENSG00000182718	Anxa2	ENSMUSG00000032231	Conserved
RORA	ENSG00000069667	Rora	ENSMUSG00000032238	Conserved
TPM1	ENSG00000140416	Tpm1	ENSMUSG00000032366	Conserved
RPS27L	ENSG00000185088	Rps27l	ENSMUSG00000036781	Conserved
RAB8B	ENSG00000166128	Rab8b	ENSMUSG00000036943	Conserved
USP3	ENSG00000140455	Usp3	ENSMUSG00000032376	Conserved
DAPK2	ENSG00000035664	Dapk2	ENSMUSG00000032380	Conserved
DENND4A	ENSG00000174485	Dennd4a	ENSMUSG00000053641	Conserved
SMAD3	ENSG00000166949	Smad3	ENSMUSG00000032402	Conserved
MAP2K5	ENSG00000137764	Map2k5	ENSMUSG00000058444	Conserved
TLE3	ENSG00000140332	Tle3	ENSMUSG00000032280	Conserved
UACA	ENSG00000137831	Uaca	ENSMUSG00000034485	Conserved
PKM	ENSG00000067225	Pkm	ENSMUSG00000032294	Conserved
CD276	ENSG00000103855	Cd276	ENSMUSG00000035914	Conserved
STOML1	ENSG00000067221	Stoml1	ENSMUSG00000032333	Conserved
SEMA7A	ENSG00000138623	Sema7a	ENSMUSG00000038264	Conserved
ARID3B	ENSG00000179361	Arid3b	ENSMUSG00000004661	Conserved
CSK	ENSG00000103653	Csk	ENSMUSG00000032312	Conserved
SCAMP5	ENSG00000198794	Scamp5	ENSMUSG00000040722	Conserved
PPCDC	ENSG00000138621	Ppcdc	ENSMUSG00000063849	Conserved
MAN2C1	ENSG00000140400	Man2c1	ENSMUSG00000032295	Conserved
PSTPIP1	ENSG00000140368	Pstpip1	ENSMUSG00000032322	Conserved
TBC1D2B	ENSG00000167202	Tbc1d2b	ENSMUSG00000037410	Conserved
IL16	ENSG00000172349	Il16	ENSMUSG00000001741	Conserved
PDE8A	ENSG00000073417	Pde8a	ENSMUSG00000025584	Conserved
AKAP13	ENSG00000170776	Akap13	ENSMUSG00000066406	Conserved
ISG20	ENSG00000172183	Isg20	ENSMUSG00000039236	Conserved
POLG	ENSG00000140521	Polg	ENSMUSG00000039176	Conserved
FURIN	ENSG00000140564	Furin	ENSMUSG00000030530	Conserved
MCTP2	ENSG00000140563	Mctp2	ENSMUSG00000032776	Conserved
MEF2A	ENSG00000068305	Mef2a	ENSMUSG00000030557	Conserved
CHSY1	ENSG00000131873	Chsy1	ENSMUSG00000032640	Conserved
SNRPA1	ENSG00000131876	Snrpa1	ENSMUSG00000030512	Conserved
WDR24	ENSG00000127580	Wdr24	ENSMUSG00000025737	Conserved
CIAO3	ENSG00000103245	Narfl	ENSMUSG00000002280	Conserved
TSC2	ENSG00000103197	Tsc2	ENSMUSG00000002496	Conserved
RNPS1	ENSG00000205937	Rnps1	ENSMUSG00000034681	Conserved
NLRC3	ENSG00000167984	Nlrc3	ENSMUSG00000049871	Conserved
TRAP1	ENSG00000126602	Trap1	ENSMUSG00000005981	Conserved
TFAP4	ENSG00000090447	Tfap4	ENSMUSG00000005718	Conserved
UBALD1	ENSG00000153443	Ubald1	ENSMUSG00000039568	Conserved
SOCS1	ENSG00000185338	Socs1	ENSMUSG00000038037	Conserved
RMI2	ENSG00000175643	Rmi2	ENSMUSG00000037991	Conserved
GSPT1	ENSG00000103342	Gspt1	ENSMUSG00000062203	Conserved
ARL6IP1	ENSG00000170540	Arl6ip1	ENSMUSG00000030654	Conserved
METTL9	ENSG00000197006	Mettl9	ENSMUSG00000030876	Conserved
USP31	ENSG00000103404	Usp31	ENSMUSG00000063317	Conserved
NDUFAB1	ENSG00000004779	Ndufab1	ENSMUSG00000030869	Conserved
DCTN5	ENSG00000166847	Dctn5	ENSMUSG00000030868	Conserved
IL4R	ENSG00000077238	Il4ra	ENSMUSG00000030748	Conserved
IL21R	ENSG00000103522	Il21r	ENSMUSG00000030745	Conserved
ATXN2L	ENSG00000168488	Atxn2l	ENSMUSG00000032637	Conserved
LAT	ENSG00000213658	Lat	ENSMUSG00000030742	Conserved
C16orf54	ENSG00000185905	AI467606	ENSMUSG00000045165	Conserved
MAZ	ENSG00000103495	Maz	ENSMUSG00000030678	Conserved
CD2BP2	ENSG00000169217	Cd2bp2	ENSMUSG00000042502	Conserved
SEPT1	ENSG00000180096	Sept1	ENSMUSG00000000486	Conserved
SEPHS2	ENSG00000179918	Sephs2	ENSMUSG00000049091	Conserved
ITGAL	ENSG00000005844	Itgal	ENSMUSG00000030830	Conserved
ZNF668	ENSG00000167394	Zfp668	ENSMUSG00000049728	Conserved
FUS	ENSG00000089280	Fus	ENSMUSG00000030795	Conserved
N4BP1	ENSG00000102921	N4bp1	ENSMUSG00000031652	Conserved
ADCY7	ENSG00000121281	Adcy7	ENSMUSG00000031659	Conserved
CYLD	ENSG00000083799	Cyld	ENSMUSG00000036712	Conserved
CHD9	ENSG00000177200	Chd9	ENSMUSG00000056608	Conserved
HERPUD1	ENSG00000051108	Herpud1	ENSMUSG00000031770	Conserved
NLRC5	ENSG00000140853	Nlrc5	ENSMUSG00000074151	Conserved
KIFC3	ENSG00000140859	Kifc3	ENSMUSG00000031788	Conserved
TK2	ENSG00000166548	Tk2	ENSMUSG00000035824	Conserved
E2F4	ENSG00000205250	E2f4	ENSMUSG00000014859	Conserved
SNTB2	ENSG00000168807	Sntb2	ENSMUSG00000041308	Conserved
NFAT5	ENSG00000102908	Nfat5	ENSMUSG00000003847	Conserved
AP1G1	ENSG00000166747	Ap1g1	ENSMUSG00000031731	Conserved
IST1	ENSG00000182149	Ist1	ENSMUSG00000031729	Conserved
ZNRF1	ENSG00000186187	Znrf1	ENSMUSG00000033545	Conserved
WWOX	ENSG00000186153	Wwox	ENSMUSG00000004637	Conserved
MAF	ENSG00000178573	Maf	ENSMUSG00000055435	Conserved
CMIP	ENSG00000153815	Cmip	ENSMUSG00000034390	Conserved
TLDC1	ENSG00000140950	Tldc1	ENSMUSG00000034105	Conserved
GSE1	ENSG00000131149	Gse1	ENSMUSG00000031822	Conserved
SLC7A5	ENSG00000103257	Slc7a5	ENSMUSG00000040010	Conserved
ZFPM1	ENSG00000179588	Zfpm1	ENSMUSG00000049577	Conserved
ANKRD11	ENSG00000167522	Ankrd11	ENSMUSG00000035569	Conserved
ABR	ENSG00000159842	Abr	ENSMUSG00000017631	Conserved
WDR81	ENSG00000167716	Wdr81	ENSMUSG00000045374	Conserved
SMYD4	ENSG00000186532	Smyd4	ENSMUSG00000018809	Conserved
SMG6	ENSG00000070366	Smg6	ENSMUSG00000038290	Conserved
MNT	ENSG00000070444	Mnt	ENSMUSG00000000282	Conserved
RAP1GAP2	ENSG00000132359	Rap1gap2	ENSMUSG00000038807	Conserved
ITGAE	ENSG00000083457	Itgae	ENSMUSG00000005947	Conserved
NCBP3	ENSG00000074356	Ncbp3	ENSMUSG00000020783	Conserved
DHX33	ENSG00000005100	Dhx33	ENSMUSG00000040620	Conserved
DLG4	ENSG00000132535	Dlg4	ENSMUSG00000020886	Conserved
ACAP1	ENSG00000072818	Acap1	ENSMUSG00000001588	Conserved
KCTD11	ENSG00000213859	Kctd11	ENSMUSG00000046731	Conserved
CHD3	ENSG00000170004	Chd3	ENSMUSG00000018474	Conserved
RPL26	ENSG00000161970	Rpl26	ENSMUSG00000060938	Conserved
PIK3R5	ENSG00000141506	Pik3r5	ENSMUSG00000020901	Conserved
COX10	ENSG00000006695	Cox10	ENSMUSG00000042148	Conserved
HS3ST3B1	ENSG00000125430	Hs3st3b1	ENSMUSG00000070407	Conserved
UBB	ENSG00000170315	Ubb	ENSMUSG00000019505	Conserved
COPS3	ENSG00000141030	Cops3	ENSMUSG00000019373	Conserved
GID4	ENSG00000141034	Gid4	ENSMUSG00000018415	Conserved
ULK2	ENSG00000083290	Ulk2	ENSMUSG00000004798	Conserved
MAP2K3	ENSG00000034152	Map2k3	ENSMUSG00000018932	Conserved
WSB1	ENSG00000109046	Wsb1	ENSMUSG00000017677	Conserved
KSR1	ENSG00000141068	Ksr1	ENSMUSG00000018334	Conserved
DHRS13	ENSG00000167536	Dhrs13	ENSMUSG00000020834	Conserved
PHF12	ENSG00000109118	Phf12	ENSMUSG00000037791	Conserved
MYO18A	ENSG00000196535	Myo18a	ENSMUSG00000000631	Conserved
NUFIP2	ENSG00000108256	Nufip2	ENSMUSG00000037857	Conserved
TAOK1	ENSG00000160551	Taok1	ENSMUSG00000017291	Conserved
SSH2	ENSG00000141298	Ssh2	ENSMUSG00000037926	Conserved
BLMH	ENSG00000108578	Blmh	ENSMUSG00000020840	Conserved
GOSR1	ENSG00000108587	Gosr1	ENSMUSG00000010392	Conserved
TEFM	ENSG00000172171	Tefm	ENSMUSG00000046909	Conserved
NLE1	ENSG00000073536	Nle1	ENSMUSG00000020692	Conserved
MRPL45	ENSG00000278845	Mrpl45	ENSMUSG00000018882	Conserved
MLLT6	ENSG00000275023	Mllt6	ENSMUSG00000038437	Conserved
CWC25	ENSG00000273559	Cwc25	ENSMUSG00000018541	Conserved
LASP1	ENSG00000002834	Lasp1	ENSMUSG00000038366	Conserved
ZPBP2	ENSG00000186075	Zpbp2	ENSMUSG00000017195	Conserved
PSMD3	ENSG00000108344	Psmd3	ENSMUSG00000017221	Conserved
CDC6	ENSG00000094804	Cdc6	ENSMUSG00000017499	Conserved
RARA	ENSG00000131759	Rara	ENSMUSG00000037992	Conserved
TNS4	ENSG00000131746	Tns4	ENSMUSG00000017607	Conserved
CCR7	ENSG00000126353	Ccr7	ENSMUSG00000037944	Conserved
EIF1	ENSG00000173812	Eif1	ENSMUSG00000035530	Conserved
STAT3	ENSG00000168610	Stat3	ENSMUSG00000004040	Conserved
ATP6V0A1	ENSG00000033627	Atp6v0a1	ENSMUSG00000019302	Conserved
RPL27	ENSG00000131469	Rpl27	ENSMUSG00000063316	Conserved
SLC25A39	ENSG00000013306	Slc25a39	ENSMUSG00000018677	Conserved
FAM171A2	ENSG00000161682	Fam171a2	ENSMUSG00000034685	Conserved
FMNL1	ENSG00000184922	Fmnl1	ENSMUSG00000055805	Conserved
KANSL1	ENSG00000120071	Kansl1	ENSMUSG00000018412	Conserved
TBKBP1	ENSG00000198933	Tbkbp1	ENSMUSG00000038517	Conserved
CDK5RAP3	ENSG00000108465	Cdk5rap3	ENSMUSG00000018669	Conserved
SKAP1	ENSG00000141293	Skap1	ENSMUSG00000057058	Conserved
ABI3	ENSG00000108798	Abi3	ENSMUSG00000018381	Conserved
ZNF652	ENSG00000198740	Zfp652	ENSMUSG00000075595	Conserved
PPP1R9B	ENSG00000108819	Ppp1r9b	ENSMUSG00000038976	Conserved
SPAG9	ENSG00000008294	Spag9	ENSMUSG00000020859	Conserved
SRSF1	ENSG00000136450	Srsf1	ENSMUSG00000018379	Conserved
TSPOAP1	ENSG00000005379	Tspoap1	ENSMUSG00000034156	Conserved
SUPT4H1	ENSG00000213246	Supt4a	ENSMUSG00000020485	Conserved
CLTC	ENSG00000141367	Cltc	ENSMUSG00000047126	Conserved
VMP1	ENSG00000062716	Vmp1	ENSMUSG00000018171	Conserved
MAP3K3	ENSG00000198909	Map3k3	ENSMUSG00000020700	Conserved
LIMD2	ENSG00000136490	Limd2	ENSMUSG00000040699	Conserved
TEX2	ENSG00000136478	Tex2	ENSMUSG00000040548	Conserved
CEP95	ENSG00000258890	Cep95	ENSMUSG00000018372	Conserved
PSMD12	ENSG00000197170	Psmd12	ENSMUSG00000020720	Conserved
PRKAR1A	ENSG00000108946	Prkar1a	ENSMUSG00000020612	Conserved
MAP2K6	ENSG00000108984	Map2k6	ENSMUSG00000020623	Conserved
SLC39A11	ENSG00000133195	Slc39a11	ENSMUSG00000041654	Conserved
SLC9A3R1	ENSG00000109062	Slc9a3r1	ENSMUSG00000020733	Conserved
RNF157	ENSG00000141576	Rnf157	ENSMUSG00000052949	Conserved
UBALD2	ENSG00000185262	Ubald2	ENSMUSG00000050628	Conserved
PRPSAP1	ENSG00000161542	Prpsap1	ENSMUSG00000015869	Conserved
RHBDF2	ENSG00000129667	Rhbdf2	ENSMUSG00000020806	Conserved
MFSD11	ENSG00000092931	Mfsd11	ENSMUSG00000020818	Conserved
SEPT9	ENSG00000184640	Sept9	ENSMUSG00000059248	Conserved
TMC6	ENSG00000141524	Tmc6	ENSMUSG00000025572	Conserved
TMC8	ENSG00000167895	Tmc8	ENSMUSG00000050106	Conserved
SOCS3	ENSG00000184557	Socs3	ENSMUSG00000053113	Conserved
USP36	ENSG00000055483	Usp36	ENSMUSG00000033909	Conserved
RPTOR	ENSG00000141564	Rptor	ENSMUSG00000025583	Conserved
TBCD	ENSG00000141556	Tbcd	ENSMUSG00000039230	Conserved
METRNL	ENSG00000176845	Metrnl	ENSMUSG00000039208	Conserved
YES1	ENSG00000176105	Yes1	ENSMUSG00000014932	Conserved
TGIF1	ENSG00000177426	Tgif1	ENSMUSG00000047407	Conserved
DLGAP1	ENSG00000170579	Dlgap1	ENSMUSG00000003279	Conserved
PTPN2	ENSG00000175354	Ptpn2	ENSMUSG00000024539	Conserved
SEH1L	ENSG00000085415	Seh1l	ENSMUSG00000079614	Conserved
LDLRAD4	ENSG00000168675	Ldlrad4	ENSMUSG00000024544	Conserved
RMC1	ENSG00000141452	Rmc1	ENSMUSG00000024410	Conserved
TTC39C	ENSG00000168234	Ttc39c	ENSMUSG00000024424	Conserved
ZNF24	ENSG00000172466	Zfp24	ENSMUSG00000051469	Conserved
SETBP1	ENSG00000152217	Setbp1	ENSMUSG00000024548	Conserved
EPG5	ENSG00000152223	Epg5	ENSMUSG00000039840	Conserved
C18orf25	ENSG00000152242	8030462N17Rik	ENSMUSG00000047466	Conserved
CTIF	ENSG00000134030	Ctif	ENSMUSG00000052928	Conserved
SMAD7	ENSG00000101665	Smad7	ENSMUSG00000025880	Conserved
DYM	ENSG00000141627	Dym	ENSMUSG00000035765	Conserved
TCF4	ENSG00000196628	Tcf4	ENSMUSG00000053477	Conserved
ALPK2	ENSG00000198796	Alpk2	ENSMUSG00000032845	Conserved
MALT1	ENSG00000172175	Malt1	ENSMUSG00000032688	Conserved
ZCCHC2	ENSG00000141664	Zcchc2	ENSMUSG00000038866	Conserved
BCL2	ENSG00000171791	Bcl2	ENSMUSG00000057329	Conserved
CD226	ENSG00000150637	Cd226	ENSMUSG00000034028	Conserved
TIMM21	ENSG00000075336	Timm21	ENSMUSG00000024645	Conserved
MBP	ENSG00000197971	Mbp	ENSMUSG00000041607	Conserved
ARHGAP45	ENSG00000180448	Arhgap45	ENSMUSG00000035697	Conserved
SBNO2	ENSG00000064932	Sbno2	ENSMUSG00000035673	Conserved
MIDN	ENSG00000167470	Midn	ENSMUSG00000035621	Conserved
NDUFS7	ENSG00000115286	Ndufs7	ENSMUSG00000020153	Conserved
TCF3	ENSG00000071564	Tcf3	ENSMUSG00000020167	Conserved
REXO1	ENSG00000079313	Rexo1	ENSMUSG00000047417	Conserved
CSNK1G2	ENSG00000133275	Csnk1g2	ENSMUSG00000003345	Conserved
MKNK2	ENSG00000099875	Mknk2	ENSMUSG00000020190	Conserved
MOB3A	ENSG00000172081	Mob3a	ENSMUSG00000003348	Conserved
SLC39A3	ENSG00000141873	Slc39a3	ENSMUSG00000046822	Conserved
S1PR4	ENSG00000125910	S1pr4	ENSMUSG00000044199	Conserved
NCLN	ENSG00000125912	Ncln	ENSMUSG00000020238	Conserved
TJP3	ENSG00000105289	Tjp3	ENSMUSG00000034917	Conserved
APBA3	ENSG00000011132	Apba3	ENSMUSG00000004931	Conserved
VAV1	ENSG00000141968	Vav1	ENSMUSG00000034116	Conserved
DNMT1	ENSG00000130816	Dnmt1	ENSMUSG00000004099	Conserved
ICAM1	ENSG00000090339	Icam1	ENSMUSG00000037405	Conserved
PDE4A	ENSG00000065989	Pde4a	ENSMUSG00000032177	Conserved
KRI1	ENSG00000129347	Kri1	ENSMUSG00000035047	Conserved
CDKN2D	ENSG00000129355	Cdkn2d	ENSMUSG00000096472	Conserved
AC008481.3	ENSG00000267477	Gm49318	ENSMUSG00000111842	Conserved
HOOK2	ENSG00000095066	Hook2	ENSMUSG00000052566	Conserved
JUNB	ENSG00000171223	Junb	ENSMUSG00000052837	Conserved
LYL1	ENSG00000104903	Lyl1	ENSMUSG00000034041	Conserved
IER2	ENSG00000160888	Ier2	ENSMUSG00000053560	Conserved
C19orf53	ENSG00000104979	D8Ertd738e	ENSMUSG00000019362	Conserved
ZSWIM4	ENSG00000132003	Zswim4	ENSMUSG00000035671	Conserved
ADGRE5	ENSG00000123146	Adgre5	ENSMUSG00000002885	Conserved
DNAJB1	ENSG00000132002	Dnajb1	ENSMUSG00000005483	Conserved
WIZ	ENSG00000011451	Wiz	ENSMUSG00000024050	Conserved
RASAL3	ENSG00000105122	Rasal3	ENSMUSG00000052142	Conserved
AP1M1	ENSG00000072958	Ap1m1	ENSMUSG00000003033	Conserved
KLF2	ENSG00000127528	Klf2	ENSMUSG00000055148	Conserved
EPS15L1	ENSG00000127527	Eps15l1	ENSMUSG00000006276	Conserved
MYO9B	ENSG00000099331	Myo9b	ENSMUSG00000004677	Conserved
MRPL34	ENSG00000130312	Mrpl34	ENSMUSG00000034880	Conserved
ANO8	ENSG00000074855	Ano8	ENSMUSG00000034863	Conserved
GTPBP3	ENSG00000130299	Gtpbp3	ENSMUSG00000007610	Conserved
FCHO1	ENSG00000130475	Fcho1	ENSMUSG00000070000	Conserved
KCNN1	ENSG00000105642	Kcnn1	ENSMUSG00000002908	Conserved
IL12RB1	ENSG00000096996	Il12rb1	ENSMUSG00000000791	Conserved
JUND	ENSG00000130522	Jund	ENSMUSG00000071076	Conserved
SSBP4	ENSG00000130511	Ssbp4	ENSMUSG00000070003	Conserved
HCST	ENSG00000126264	Hcst	ENSMUSG00000064109	Conserved
LRFN3	ENSG00000126243	Lrfn3	ENSMUSG00000036957	Conserved
ZNF260	ENSG00000254004	Zfp260	ENSMUSG00000049421	Conserved
YIF1B	ENSG00000167645	Yif1b	ENSMUSG00000030588	Conserved
RYR1	ENSG00000196218	Ryr1	ENSMUSG00000030592	Conserved
GMFG	ENSG00000130755	Gmfg	ENSMUSG00000060791	Conserved
MED29	ENSG00000063322	Med29	ENSMUSG00000003444	Conserved
ZFP36	ENSG00000128016	Zfp36	ENSMUSG00000044786	Conserved
RPS16	ENSG00000105193	Rps16	ENSMUSG00000037563	Conserved
TGFB1	ENSG00000105329	Tgfb1	ENSMUSG00000002603	Conserved
ARHGEF1	ENSG00000076928	Arhgef1	ENSMUSG00000040940	Conserved
POU2F2	ENSG00000028277	Pou2f2	ENSMUSG00000008496	Conserved
DEDD2	ENSG00000160570	Dedd2	ENSMUSG00000054499	Conserved
CIC	ENSG00000079432	Cic	ENSMUSG00000005442	Conserved
CXCL17	ENSG00000189377	Cxcl17	ENSMUSG00000060188	Conserved
BCL3	ENSG00000069399	Bcl3	ENSMUSG00000053175	Conserved
ERCC1	ENSG00000012061	Ercc1	ENSMUSG00000003549	Conserved
VASP	ENSG00000125753	Vasp	ENSMUSG00000030403	Conserved
DMWD	ENSG00000185800	Dmwd	ENSMUSG00000030410	Conserved
CALM3	ENSG00000160014	Calm3	ENSMUSG00000019370	Conserved
STRN4	ENSG00000090372	Strn4	ENSMUSG00000030374	Conserved
AP2S1	ENSG00000042753	Ap2s1	ENSMUSG00000008036	Conserved
ZC3H4	ENSG00000130749	Zc3h4	ENSMUSG00000059273	Conserved
SAE1	ENSG00000142230	Sae1	ENSMUSG00000052833	Conserved
EHD2	ENSG00000024422	Ehd2	ENSMUSG00000074364	Conserved
CCDC114	ENSG00000105479	Ccdc114	ENSMUSG00000040189	Conserved
NUCB1	ENSG00000104805	Nucb1	ENSMUSG00000030824	Conserved
SNRNP70	ENSG00000104852	Snrnp70	ENSMUSG00000063511	Conserved
FLT3LG	ENSG00000090554	Flt3l	ENSMUSG00000110206	Conserved
NKG7	ENSG00000105374	Nkg7	ENSMUSG00000004612	Conserved
KMT5C	ENSG00000133247	Kmt5c	ENSMUSG00000059851	Conserved
EPN1	ENSG00000063245	Epn1	ENSMUSG00000035203	Conserved
ZBTB45	ENSG00000119574	Zbtb45	ENSMUSG00000049600	Conserved
RNF144A	ENSG00000151692	Rnf144a	ENSMUSG00000020642	Conserved
ID2	ENSG00000115738	Id2	ENSMUSG00000020644	Conserved
NOL10	ENSG00000115761	Nol10	ENSMUSG00000061458	Conserved
LPIN1	ENSG00000134324	Lpin1	ENSMUSG00000020593	Conserved
TRIB2	ENSG00000071575	Trib2	ENSMUSG00000020601	Conserved
NBAS	ENSG00000151779	Nbas	ENSMUSG00000020576	Conserved
DNMT3A	ENSG00000119772	Dnmt3a	ENSMUSG00000020661	Conserved
TMEM214	ENSG00000119777	Tmem214	ENSMUSG00000038828	Conserved
OST4	ENSG00000228474	Ost4	ENSMUSG00000038803	Conserved
ZNF512	ENSG00000243943	Zfp512	ENSMUSG00000062761	Conserved
SLC4A1AP	ENSG00000163798	Slc4a1ap	ENSMUSG00000029141	Conserved
BABAM2	ENSG00000158019	Babam2	ENSMUSG00000052139	Conserved
BIRC6	ENSG00000115760	Birc6	ENSMUSG00000024073	Conserved
PKDCC	ENSG00000162878	Pkdcc	ENSMUSG00000024247	Conserved
ZFP36L2	ENSG00000152518	Zfp36l2	ENSMUSG00000045817	Conserved
PRKCE	ENSG00000171132	Prkce	ENSMUSG00000045038	Conserved
CALM2	ENSG00000143933	Calm2	ENSMUSG00000036438	Conserved
FBXO11	ENSG00000138081	Fbxo11	ENSMUSG00000005371	Conserved
SPTBN1	ENSG00000115306	Sptbn1	ENSMUSG00000020315	Conserved
PAPOLG	ENSG00000115421	Papolg	ENSMUSG00000020273	Conserved
REL	ENSG00000162924	Rel	ENSMUSG00000020275	Conserved
UGP2	ENSG00000169764	Ugp2	ENSMUSG00000001891	Conserved
PELI1	ENSG00000197329	Peli1	ENSMUSG00000020134	Conserved
AFTPH	ENSG00000119844	Aftph	ENSMUSG00000049659	Conserved
SERTAD2	ENSG00000179833	Sertad2	ENSMUSG00000049800	Conserved
ARHGAP25	ENSG00000163219	Arhgap25	ENSMUSG00000030047	Conserved
PCBP1	ENSG00000169564	Pcbp1	ENSMUSG00000051695	Conserved
C2orf42	ENSG00000115998	C87436	ENSMUSG00000046679	Conserved
MPHOSPH10	ENSG00000124383	Mphosph10	ENSMUSG00000030521	Conserved
CCT7	ENSG00000135624	Cct7	ENSMUSG00000030007	Conserved
DGUOK	ENSG00000114956	Dguok	ENSMUSG00000014554	Conserved
MOGS	ENSG00000115275	Mogs	ENSMUSG00000030036	Conserved
TGOLN2	ENSG00000152291	Tgoln1	ENSMUSG00000056429	Conserved
CAPG	ENSG00000042493	Capg	ENSMUSG00000056737	Conserved
KDM3A	ENSG00000115548	Kdm3a	ENSMUSG00000053470	Conserved
DUSP2	ENSG00000158050	Dusp2	ENSMUSG00000027368	Conserved
ITPRIPL1	ENSG00000198885	Itpripl1	ENSMUSG00000074825	Conserved
ARID5A	ENSG00000196843	Arid5a	ENSMUSG00000037447	Conserved
INPP4A	ENSG00000040933	Inpp4a	ENSMUSG00000026113	Conserved
EIF5B	ENSG00000158417	Eif5b	ENSMUSG00000026083	Conserved
RNF149	ENSG00000163162	Rnf149	ENSMUSG00000048234	Conserved
IL1RL2	ENSG00000115598	Il1rl2	ENSMUSG00000070942	Conserved
IL18R1	ENSG00000115604	Il18r1	ENSMUSG00000026070	Conserved
IL18RAP	ENSG00000115607	Il18rap	ENSMUSG00000026068	Conserved
RANBP2	ENSG00000153201	Ranbp2	ENSMUSG00000003226	Conserved
ACOXL	ENSG00000153093	Acoxl	ENSMUSG00000027380	Conserved
BCL2L11	ENSG00000153094	Bcl2l11	ENSMUSG00000027381	Conserved
ZC3H6	ENSG00000188177	Zc3h6	ENSMUSG00000042851	Conserved
SLC20A1	ENSG00000144136	Slc20a1	ENSMUSG00000027397	Conserved
PSD4	ENSG00000125637	Psd4	ENSMUSG00000026979	Conserved
ACTR3	ENSG00000115091	Actr3	ENSMUSG00000026341	Conserved
GYPC	ENSG00000136732	Gypc	ENSMUSG00000090523	Conserved
HS6ST1	ENSG00000136720	Hs6st1	ENSMUSG00000045216	Conserved
MGAT5	ENSG00000152127	Mgat5	ENSMUSG00000036155	Conserved
TMEM163	ENSG00000152128	Tmem163	ENSMUSG00000026347	Conserved
UBXN4	ENSG00000144224	Ubxn4	ENSMUSG00000026353	Conserved
DARS	ENSG00000115866	Dars	ENSMUSG00000026356	Conserved
CXCR4	ENSG00000121966	Cxcr4	ENSMUSG00000045382	Conserved
GTDC1	ENSG00000121964	Gtdc1	ENSMUSG00000036890	Conserved
ZEB2	ENSG00000169554	Zeb2	ENSMUSG00000026872	Conserved
ARL6IP6	ENSG00000177917	Arl6ip6	ENSMUSG00000026960	Conserved
CYTIP	ENSG00000115165	Cytip	ENSMUSG00000026832	Conserved
MARCH7	ENSG00000136536	March7	ENSMUSG00000026977	Conserved
TANK	ENSG00000136560	Tank	ENSMUSG00000064289	Conserved
SLC4A10	ENSG00000144290	Slc4a10	ENSMUSG00000026904	Conserved
METTL5	ENSG00000138382	Mettl5	ENSMUSG00000051730	Conserved
GORASP2	ENSG00000115806	Gorasp2	ENSMUSG00000014959	Conserved
ITGA6	ENSG00000091409	Itga6	ENSMUSG00000027111	Conserved
WIPF1	ENSG00000115935	Wipf1	ENSMUSG00000075284	Conserved
ATF2	ENSG00000115966	Atf2	ENSMUSG00000027104	Conserved
HNRNPA3	ENSG00000170144	Hnrnpa3	ENSMUSG00000059005	Conserved
NFE2L2	ENSG00000116044	Nfe2l2	ENSMUSG00000015839	Conserved
ITGA4	ENSG00000115232	Itga4	ENSMUSG00000027009	Conserved
DNAJC10	ENSG00000077232	Dnajc10	ENSMUSG00000027006	Conserved
NEMP2	ENSG00000189362	Nemp2	ENSMUSG00000043015	Conserved
STAT1	ENSG00000115415	Stat1	ENSMUSG00000026104	Conserved
STAT4	ENSG00000138378	Stat4	ENSMUSG00000062939	Conserved
NABP1	ENSG00000173559	Nabp1	ENSMUSG00000026107	Conserved
STK17B	ENSG00000081320	Stk17b	ENSMUSG00000026094	Conserved
HECW2	ENSG00000138411	Hecw2	ENSMUSG00000042807	Conserved
ANKRD44	ENSG00000065413	Ankrd44	ENSMUSG00000052331	Conserved
MOB4	ENSG00000115540	Mob4	ENSMUSG00000025979	Conserved
BZW1	ENSG00000082153	Bzw1	ENSMUSG00000051223	Conserved
NIF3L1	ENSG00000196290	Nif3l1	ENSMUSG00000026036	Conserved
CD28	ENSG00000178562	Cd28	ENSMUSG00000026012	Conserved
CTLA4	ENSG00000163599	Ctla4	ENSMUSG00000026011	Conserved
INO80D	ENSG00000114933	Ino80d	ENSMUSG00000040865	Conserved
CREB1	ENSG00000118260	Creb1	ENSMUSG00000025958	Conserved
PLEKHM3	ENSG00000178385	Plekhm3	ENSMUSG00000051344	Conserved
PIKFYVE	ENSG00000115020	Pikfyve	ENSMUSG00000025949	Conserved
BARD1	ENSG00000138376	Bard1	ENSMUSG00000026196	Conserved
SLC11A1	ENSG00000018280	Slc11a1	ENSMUSG00000026177	Conserved
CTDSP1	ENSG00000144579	Ctdsp1	ENSMUSG00000026176	Conserved
BCS1L	ENSG00000074582	Bcs1l	ENSMUSG00000026172	Conserved
WNT10A	ENSG00000135925	Wnt10a	ENSMUSG00000026167	Conserved
RETREG2	ENSG00000144567	Retreg2	ENSMUSG00000049339	Conserved
DNPEP	ENSG00000123992	Dnpep	ENSMUSG00000026209	Conserved
WDFY1	ENSG00000085449	Wdfy1	ENSMUSG00000073643	Conserved
DOCK10	ENSG00000135905	Dock10	ENSMUSG00000038608	Conserved
CAB39	ENSG00000135932	Cab39	ENSMUSG00000036707	Conserved
SPATA3	ENSG00000173699	Spata3	ENSMUSG00000026226	Conserved
PSMD1	ENSG00000173692	Psmd1	ENSMUSG00000026229	Conserved
PTMA	ENSG00000187514	Ptma	ENSMUSG00000026238	Conserved
INPP5D	ENSG00000168918	Inpp5d	ENSMUSG00000026288	Conserved
SAG	ENSG00000130561	Sag	ENSMUSG00000056055	Conserved
DGKD	ENSG00000077044	Dgkd	ENSMUSG00000070738	Conserved
ARL4C	ENSG00000188042	Arl4c	ENSMUSG00000049866	Conserved
COPS8	ENSG00000198612	Cops8	ENSMUSG00000034432	Conserved
LRRFIP1	ENSG00000124831	Lrrfip1	ENSMUSG00000026305	Conserved
HDAC4	ENSG00000068024	Hdac4	ENSMUSG00000026313	Conserved
ING5	ENSG00000168395	Ing5	ENSMUSG00000026283	Conserved
RBCK1	ENSG00000125826	Rbck1	ENSMUSG00000027466	Conserved
NOP56	ENSG00000101361	Nop56	ENSMUSG00000027405	Conserved
RASSF2	ENSG00000101265	Rassf2	ENSMUSG00000027339	Conserved
BFSP1	ENSG00000125864	Bfsp1	ENSMUSG00000027420	Conserved
CD93	ENSG00000125810	Cd93	ENSMUSG00000027435	Conserved
CST7	ENSG00000077984	Cst7	ENSMUSG00000068129	Conserved
BCL2L1	ENSG00000171552	Bcl2l1	ENSMUSG00000007659	Conserved
KIF3B	ENSG00000101350	Kif3b	ENSMUSG00000027475	Conserved
CDK5RAP1	ENSG00000101391	Cdk5rap1	ENSMUSG00000027487	Conserved
TRPC4AP	ENSG00000100991	Trpc4ap	ENSMUSG00000038324	Conserved
RBM39	ENSG00000131051	Rbm39	ENSMUSG00000027620	Conserved
SLA2	ENSG00000101082	Sla2	ENSMUSG00000027636	Conserved
RBL1	ENSG00000080839	Rbl1	ENSMUSG00000027641	Conserved
SRC	ENSG00000197122	Src	ENSMUSG00000027646	Conserved
RALGAPB	ENSG00000170471	Ralgapb	ENSMUSG00000027652	Conserved
PPP1R16B	ENSG00000101445	Ppp1r16b	ENSMUSG00000037754	Conserved
PLCG1	ENSG00000124181	Plcg1	ENSMUSG00000016933	Conserved
GTSF1L	ENSG00000124196	Gtsf1l	ENSMUSG00000070708	Conserved
TOX2	ENSG00000124191	Tox2	ENSMUSG00000074607	Conserved
MMP9	ENSG00000100985	Mmp9	ENSMUSG00000017737	Conserved
ELMO2	ENSG00000062598	Elmo2	ENSMUSG00000017670	Conserved
NCOA3	ENSG00000124151	Ncoa3	ENSMUSG00000027678	Conserved
PREX1	ENSG00000124126	Prex1	ENSMUSG00000039621	Conserved
TMEM189	ENSG00000240849	Tmem189	ENSMUSG00000090213	Conserved
CEBPB	ENSG00000172216	Cebpb	ENSMUSG00000056501	Conserved
NFATC2	ENSG00000101096	Nfatc2	ENSMUSG00000027544	Conserved
BCAS1	ENSG00000064787	Bcas1	ENSMUSG00000013523	Conserved
CASS4	ENSG00000087589	Cass4	ENSMUSG00000074570	Conserved
RTF2	ENSG00000022277	Rtf2	ENSMUSG00000027502	Conserved
ZBP1	ENSG00000124256	Zbp1	ENSMUSG00000027514	Conserved
PMEPA1	ENSG00000124225	Pmepa1	ENSMUSG00000038400	Conserved
ZNF831	ENSG00000124203	Zfp831	ENSMUSG00000050600	Conserved
LSM14B	ENSG00000149657	Lsm14b	ENSMUSG00000039108	Conserved
SLCO4A1	ENSG00000101187	Slco4a1	ENSMUSG00000038963	Conserved
ARFGAP1	ENSG00000101199	Arfgap1	ENSMUSG00000027575	Conserved
UCKL1	ENSG00000198276	Uckl1	ENSMUSG00000089917	Conserved
SAMSN1	ENSG00000155307	Samsn1	ENSMUSG00000022876	Conserved
C21orf91	ENSG00000154642	D16Ertd472e	ENSMUSG00000022864	Conserved
MRPL39	ENSG00000154719	Mrpl39	ENSMUSG00000022889	Conserved
TIAM1	ENSG00000156299	Tiam1	ENSMUSG00000002489	Conserved
PAXBP1	ENSG00000159086	Paxbp1	ENSMUSG00000022974	Conserved
MRPS6	ENSG00000243927	Mrps6	ENSMUSG00000039680	Conserved
RUNX1	ENSG00000159216	Runx1	ENSMUSG00000022952	Conserved
VPS26C	ENSG00000157538	Vps26c	ENSMUSG00000022898	Conserved
ABCG1	ENSG00000160179	Abcg1	ENSMUSG00000024030	Conserved
UBASH3A	ENSG00000160185	Ubash3a	ENSMUSG00000042345	Conserved
IL17RA	ENSG00000177663	Il17ra	ENSMUSG00000002897	Conserved
MRPL40	ENSG00000185608	Mrpl40	ENSMUSG00000022706	Conserved
TXNRD2	ENSG00000184470	Txnrd2	ENSMUSG00000075704	Conserved
LZTR1	ENSG00000099949	Lztr1	ENSMUSG00000022761	Conserved
MAPK1	ENSG00000100030	Mapk1	ENSMUSG00000063358	Conserved
BCR	ENSG00000186716	Bcr	ENSMUSG00000009681	Conserved
CABIN1	ENSG00000099991	Cabin1	ENSMUSG00000020196	Conserved
GGT5	ENSG00000099998	Ggt5	ENSMUSG00000006344	Conserved
ADORA2A	ENSG00000128271	Adora2a	ENSMUSG00000020178	Conserved
XBP1	ENSG00000100219	Xbp1	ENSMUSG00000020484	Conserved
LIF	ENSG00000128342	Lif	ENSMUSG00000034394	Conserved
TBC1D10A	ENSG00000099992	Tbc1d10a	ENSMUSG00000034412	Conserved
EIF4ENIF1	ENSG00000184708	Eif4enif1	ENSMUSG00000020454	Conserved
MYH9	ENSG00000100345	Myh9	ENSMUSG00000022443	Conserved
TMPRSS6	ENSG00000187045	Tmprss6	ENSMUSG00000016942	Conserved
IL2RB	ENSG00000100385	Il2rb	ENSMUSG00000068227	Conserved
C1QTNF6	ENSG00000133466	C1qtnf6	ENSMUSG00000022440	Conserved
RAC2	ENSG00000128340	Rac2	ENSMUSG00000033220	Conserved
CYTH4	ENSG00000100055	Cyth4	ENSMUSG00000018008	Conserved
MFNG	ENSG00000100060	Mfng	ENSMUSG00000018169	Conserved
LGALS1	ENSG00000100097	Lgals1	ENSMUSG00000068220	Conserved
MICALL1	ENSG00000100139	Micall1	ENSMUSG00000033039	Conserved
MAFF	ENSG00000185022	Maff	ENSMUSG00000042622	Conserved
TOMM22	ENSG00000100216	Tomm22	ENSMUSG00000022427	Conserved
RPL3	ENSG00000100316	Rpl3	ENSMUSG00000060036	Conserved
TAB1	ENSG00000100324	Tab1	ENSMUSG00000022414	Conserved
GRAP2	ENSG00000100351	Grap2	ENSMUSG00000042351	Conserved
MRTFA	ENSG00000196588	Mkl1	ENSMUSG00000042292	Conserved
RANGAP1	ENSG00000100401	Rangap1	ENSMUSG00000022391	Conserved
TOB2	ENSG00000183864	Tob2	ENSMUSG00000048546	Conserved
SREBF2	ENSG00000198911	Srebf2	ENSMUSG00000022463	Conserved
NFAM1	ENSG00000235568	Nfam1	ENSMUSG00000058099	Conserved
GRAMD4	ENSG00000075240	Gramd4	ENSMUSG00000035900	Conserved
PIM3	ENSG00000198355	Pim3	ENSMUSG00000035828	Conserved
MAPK11	ENSG00000185386	Mapk11	ENSMUSG00000053137	Conserved
SBF1	ENSG00000100241	Sbf1	ENSMUSG00000036529	Conserved
ITPR1	ENSG00000150995	Itpr1	ENSMUSG00000030102	Conserved
BHLHE40	ENSG00000134107	Bhlhe40	ENSMUSG00000030103	Conserved
ARL8B	ENSG00000134108	Arl8b	ENSMUSG00000030105	Conserved
EDEM1	ENSG00000134109	Edem1	ENSMUSG00000030104	Conserved
RAF1	ENSG00000132155	Raf1	ENSMUSG00000000441	Conserved
CHCHD4	ENSG00000163528	Chchd4	ENSMUSG00000034203	Conserved
SLC6A6	ENSG00000131389	Slc6a6	ENSMUSG00000030096	Conserved
RBSN	ENSG00000131381	Rbsn	ENSMUSG00000014550	Conserved
SH3BP5	ENSG00000131370	Sh3bp5	ENSMUSG00000021892	Conserved
COLQ	ENSG00000206561	Colq	ENSMUSG00000057606	Conserved
TBC1D5	ENSG00000131374	Tbc1d5	ENSMUSG00000023923	Conserved
SATB1	ENSG00000182568	Satb1	ENSMUSG00000023927	Conserved
KAT2B	ENSG00000114166	Kat2b	ENSMUSG00000000708	Conserved
EOMES	ENSG00000163508	Eomes	ENSMUSG00000032446	Conserved
TGFBR2	ENSG00000163513	Tgfbr2	ENSMUSG00000032440	Conserved
CMTM7	ENSG00000153551	Cmtm7	ENSMUSG00000032436	Conserved
GLB1	ENSG00000170266	Glb1	ENSMUSG00000045594	Conserved
TTC21A	ENSG00000168026	Ttc21a	ENSMUSG00000032514	Conserved
CSRNP1	ENSG00000144655	Csrnp1	ENSMUSG00000032515	Conserved
EIF1B	ENSG00000114784	Eif1b	ENSMUSG00000006941	Conserved
FAM198A	ENSG00000144649	Fam198a	ENSMUSG00000038233	Conserved
SNRK	ENSG00000163788	Snrk	ENSMUSG00000038145	Conserved
LZTFL1	ENSG00000163818	Lztfl1	ENSMUSG00000025245	Conserved
FYCO1	ENSG00000163820	Fyco1	ENSMUSG00000025241	Conserved
CCR3	ENSG00000183625	Ccr3	ENSMUSG00000035448	Conserved
CCR5	ENSG00000160791	Ccr5	ENSMUSG00000079227	Conserved
NBEAL2	ENSG00000160796	Nbeal2	ENSMUSG00000056724	Conserved
CELSR3	ENSG00000008300	Celsr3	ENSMUSG00000023473	Conserved
RBM6	ENSG00000004534	Rbm6	ENSMUSG00000032582	Conserved
IFRD2	ENSG00000214706	Ifrd2	ENSMUSG00000010048	Conserved
ZMYND10	ENSG00000004838	Zmynd10	ENSMUSG00000010044	Conserved
HEMK1	ENSG00000114735	Hemk1	ENSMUSG00000032579	Conserved
CISH	ENSG00000114737	Cish	ENSMUSG00000032578	Conserved
MAPKAPK3	ENSG00000114738	Mapkapk3	ENSMUSG00000032577	Conserved
RBM15B	ENSG00000259956	Rbm15b	ENSMUSG00000074102	Conserved
DCAF1	ENSG00000145041	Dcaf1	ENSMUSG00000040325	Conserved
RAD54L2	ENSG00000164080	Rad54l2	ENSMUSG00000040661	Conserved
DUSP7	ENSG00000164086	Dusp7	ENSMUSG00000053716	Conserved
WDR82	ENSG00000164091	Wdr82	ENSMUSG00000020257	Conserved
NEK4	ENSG00000114904	Nek4	ENSMUSG00000021918	Conserved
ARHGEF3	ENSG00000163947	Arhgef3	ENSMUSG00000021895	Conserved
ARF4	ENSG00000168374	Arf4	ENSMUSG00000021877	Conserved
PXK	ENSG00000168297	Pxk	ENSMUSG00000033885	Conserved
LRIG1	ENSG00000144749	Lrig1	ENSMUSG00000030029	Conserved
ARL6IP5	ENSG00000144746	Arl6ip5	ENSMUSG00000035199	Conserved
FRMD4B	ENSG00000114541	Frmd4b	ENSMUSG00000030064	Conserved
GBE1	ENSG00000114480	Gbe1	ENSMUSG00000022707	Conserved
TFG	ENSG00000114354	Tfg	ENSMUSG00000022757	Conserved
PCNP	ENSG00000081154	Pcnp	ENSMUSG00000071533	Conserved
CBLB	ENSG00000114423	Cblb	ENSMUSG00000022637	Conserved
CD47	ENSG00000196776	Cd47	ENSMUSG00000055447	Conserved
CD96	ENSG00000153283	Cd96	ENSMUSG00000022657	Conserved
BTLA	ENSG00000186265	Btla	ENSMUSG00000052013	Conserved
GTPBP8	ENSG00000163607	Gtpbp8	ENSMUSG00000022668	Conserved
USF3	ENSG00000176542	Usf3	ENSMUSG00000068284	Conserved
DRD3	ENSG00000151577	Drd3	ENSMUSG00000022705	Conserved
POLQ	ENSG00000051341	Polq	ENSMUSG00000034206	Conserved
HCLS1	ENSG00000180353	Hcls1	ENSMUSG00000022831	Conserved
ZNF148	ENSG00000163848	Zfp148	ENSMUSG00000022811	Conserved
RUVBL1	ENSG00000175792	Ruvbl1	ENSMUSG00000030079	Conserved
EEFSEC	ENSG00000132394	Eefsec	ENSMUSG00000033216	Conserved
STAG1	ENSG00000118007	Stag1	ENSMUSG00000037286	Conserved
PXYLP1	ENSG00000155893	Pxylp1	ENSMUSG00000043587	Conserved
RASA2	ENSG00000155903	Rasa2	ENSMUSG00000032413	Conserved
GK5	ENSG00000175066	Gk5	ENSMUSG00000041440	Conserved
XRN1	ENSG00000114127	Xrn1	ENSMUSG00000032410	Conserved
ATR	ENSG00000175054	Atr	ENSMUSG00000032409	Conserved
U2SURP	ENSG00000163714	U2surp	ENSMUSG00000032407	Conserved
SLC9A9	ENSG00000181804	Slc9a9	ENSMUSG00000031129	Conserved
MED12L	ENSG00000144893	Med12l	ENSMUSG00000056476	Conserved
GPR171	ENSG00000174946	Gpr171	ENSMUSG00000050075	Conserved
MBNL1	ENSG00000152601	Mbnl1	ENSMUSG00000027763	Conserved
RAP2B	ENSG00000181467	Rap2b	ENSMUSG00000036894	Conserved
CCNL1	ENSG00000163660	Ccnl1	ENSMUSG00000027829	Conserved
SERPINI1	ENSG00000163536	Serpini1	ENSMUSG00000027834	Conserved
MYNN	ENSG00000085274	Mynn	ENSMUSG00000037730	Conserved
SKIL	ENSG00000136603	Skil	ENSMUSG00000027660	Conserved
TNFSF10	ENSG00000121858	Tnfsf10	ENSMUSG00000039304	Conserved
TBL1XR1	ENSG00000177565	Tbl1xr1	ENSMUSG00000027630	Conserved
ZNF639	ENSG00000121864	Zfp639	ENSMUSG00000027667	Conserved
TTC14	ENSG00000163728	Ttc14	ENSMUSG00000027677	Conserved
KLHL6	ENSG00000172578	Klhl6	ENSMUSG00000043008	Conserved
EIF2B5	ENSG00000145191	Eif2b5	ENSMUSG00000003235	Conserved
EIF4A2	ENSG00000156976	Eif4a2	ENSMUSG00000022884	Conserved
BCL6	ENSG00000113916	Bcl6	ENSMUSG00000022508	Conserved
LPP	ENSG00000145012	Lpp	ENSMUSG00000033306	Conserved
TPRG1	ENSG00000188001	Tprg	ENSMUSG00000048399	Conserved
LSG1	ENSG00000041802	Lsg1	ENSMUSG00000022538	Conserved
TFRC	ENSG00000072274	Tfrc	ENSMUSG00000022797	Conserved
TNIP2	ENSG00000168884	Tnip2	ENSMUSG00000059866	Conserved
NOP14	ENSG00000087269	Nop14	ENSMUSG00000036693	Conserved
STX18	ENSG00000168818	Stx18	ENSMUSG00000029125	Conserved
KIAA0232	ENSG00000170871	D5Ertd579e	ENSMUSG00000029190	Conserved
WDR1	ENSG00000071127	Wdr1	ENSMUSG00000005103	Conserved
SMIM20	ENSG00000250317	Smim20	ENSMUSG00000061461	Conserved
RBPJ	ENSG00000168214	Rbpj	ENSMUSG00000039191	Conserved
STIM2	ENSG00000109689	Stim2	ENSMUSG00000039156	Conserved
ARAP2	ENSG00000047365	Arap2	ENSMUSG00000037999	Conserved
DTHD1	ENSG00000197057	Dthd1	ENSMUSG00000090326	Conserved
TBC1D1	ENSG00000065882	Tbc1d1	ENSMUSG00000029174	Conserved
SMIM14	ENSG00000163683	Smim14	ENSMUSG00000037822	Conserved
RHOH	ENSG00000168421	Rhoh	ENSMUSG00000029204	Conserved
ATP8A1	ENSG00000124406	Atp8a1	ENSMUSG00000037685	Conserved
CHIC2	ENSG00000109220	Chic2	ENSMUSG00000029229	Conserved
SRD5A3	ENSG00000128039	Srd5a3	ENSMUSG00000029233	Conserved
CEP135	ENSG00000174799	Cep135	ENSMUSG00000036403	Conserved
HOPX	ENSG00000171476	Hopx	ENSMUSG00000059325	Conserved
STAP1	ENSG00000035720	Stap1	ENSMUSG00000029254	Conserved
UTP3	ENSG00000132467	Utp3	ENSMUSG00000070697	Conserved
CDKL2	ENSG00000138769	Cdkl2	ENSMUSG00000029403	Conserved
NUP54	ENSG00000138750	Nup54	ENSMUSG00000034826	Conserved
CCNG2	ENSG00000138764	Ccng2	ENSMUSG00000029385	Conserved
CNOT6L	ENSG00000138767	Cnot6l	ENSMUSG00000034724	Conserved
MRPL1	ENSG00000169288	Mrpl1	ENSMUSG00000029486	Conserved
ANTXR2	ENSG00000163297	Antxr2	ENSMUSG00000029338	Conserved
LIN54	ENSG00000189308	Lin54	ENSMUSG00000035310	Conserved
COPS4	ENSG00000138663	Cops4	ENSMUSG00000035297	Conserved
COQ2	ENSG00000173085	Coq2	ENSMUSG00000029319	Conserved
MRPS18C	ENSG00000163319	Mrps18c	ENSMUSG00000016833	Conserved
GPAT3	ENSG00000138678	Gpat3	ENSMUSG00000029314	Conserved
NUDT9	ENSG00000170502	Nudt9	ENSMUSG00000029310	Conserved
MEPE	ENSG00000152595	Mepe	ENSMUSG00000053863	Conserved
GPRIN3	ENSG00000185477	Gprin3	ENSMUSG00000045441	Conserved
H2AFZ	ENSG00000164032	H2afz	ENSMUSG00000037894	Conserved
PPP3CA	ENSG00000138814	Ppp3ca	ENSMUSG00000028161	Conserved
NFKB1	ENSG00000109320	Nfkb1	ENSMUSG00000028163	Conserved
UBE2D3	ENSG00000109332	Ube2d3	ENSMUSG00000078578	Conserved
PPA2	ENSG00000138777	Ppa2	ENSMUSG00000028013	Conserved
LEF1	ENSG00000138795	Lef1	ENSMUSG00000027985	Conserved
TNIP3	ENSG00000050730	Tnip3	ENSMUSG00000044162	Conserved
IL2	ENSG00000109471	Il2	ENSMUSG00000027720	Conserved
IL21	ENSG00000138684	Il21	ENSMUSG00000027718	Conserved
SPRY1	ENSG00000164056	Spry1	ENSMUSG00000037211	Conserved
JADE1	ENSG00000077684	Jade1	ENSMUSG00000025764	Conserved
NAA15	ENSG00000164134	Naa15	ENSMUSG00000063273	Conserved
MAML3	ENSG00000196782	Maml3	ENSMUSG00000061143	Conserved
INPP4B	ENSG00000109452	Inpp4b	ENSMUSG00000037940	Conserved
MMAA	ENSG00000151611	Mmaa	ENSMUSG00000037022	Conserved
ZNF827	ENSG00000151612	Zfp827	ENSMUSG00000071064	Conserved
TMEM154	ENSG00000170006	Tmem154	ENSMUSG00000056498	Conserved
MND1	ENSG00000121211	Mnd1	ENSMUSG00000033752	Conserved
MSMO1	ENSG00000052802	Msmo1	ENSMUSG00000031604	Conserved
AGA	ENSG00000038002	Aga	ENSMUSG00000031521	Conserved
ING2	ENSG00000168556	Ing2	ENSMUSG00000063049	Conserved
IRF2	ENSG00000168310	Irf2	ENSMUSG00000031627	Conserved
LRP2BP	ENSG00000109771	Lrp2bp	ENSMUSG00000031637	Conserved
MARCH6	ENSG00000145495	March6	ENSMUSG00000039100	Conserved
TRIO	ENSG00000038382	Trio	ENSMUSG00000022263	Conserved
OTULINL	ENSG00000145569	Otulinl	ENSMUSG00000056069	Conserved
OTULIN	ENSG00000154124	Otulin	ENSMUSG00000046034	Conserved
ANKH	ENSG00000154122	Ank	ENSMUSG00000022265	Conserved
IL7R	ENSG00000168685	Il7r	ENSMUSG00000003882	Conserved
NIPBL	ENSG00000164190	Nipbl	ENSMUSG00000022141	Conserved
WDR70	ENSG00000082068	Wdr70	ENSMUSG00000039828	Conserved
EGFLAM	ENSG00000164318	Egflam	ENSMUSG00000042961	Conserved
FYB1	ENSG00000082074	Fyb	ENSMUSG00000022148	Conserved
C5orf51	ENSG00000205765	AW549877	ENSMUSG00000041935	Conserved
FBXO4	ENSG00000151876	Fbxo4	ENSMUSG00000022184	Conserved
PARP8	ENSG00000151883	Parp8	ENSMUSG00000021725	Conserved
SNX18	ENSG00000178996	Snx18	ENSMUSG00000042364	Conserved
PDE4D	ENSG00000113448	Pde4d	ENSMUSG00000021699	Conserved
SREK1IP1	ENSG00000153006	Srek1ip1	ENSMUSG00000021716	Conserved
ERBIN	ENSG00000112851	Erbin	ENSMUSG00000021709	Conserved
MAST4	ENSG00000069020	Mast4	ENSMUSG00000034751	Conserved
PIK3R1	ENSG00000145675	Pik3r1	ENSMUSG00000041417	Conserved
MRPS27	ENSG00000113048	Mrps27	ENSMUSG00000041632	Conserved
TNPO1	ENSG00000083312	Tnpo1	ENSMUSG00000009470	Conserved
IQGAP2	ENSG00000145703	Iqgap2	ENSMUSG00000021676	Conserved
F2R	ENSG00000181104	F2r	ENSMUSG00000048376	Conserved
SSBP2	ENSG00000145687	Ssbp2	ENSMUSG00000003992	Conserved
LYSMD3	ENSG00000176018	Lysmd3	ENSMUSG00000035840	Conserved
ARRDC3	ENSG00000113369	Arrdc3	ENSMUSG00000074794	Conserved
GLRX	ENSG00000173221	Glrx	ENSMUSG00000021591	Conserved
CAST	ENSG00000153113	Cast	ENSMUSG00000021585	Conserved
LNPEP	ENSG00000113441	Lnpep	ENSMUSG00000023845	Conserved
ST8SIA4	ENSG00000113532	St8sia4	ENSMUSG00000040710	Conserved
MAN2A1	ENSG00000112893	Man2a1	ENSMUSG00000024085	Conserved
EPB41L4A	ENSG00000129595	Epb41l4a	ENSMUSG00000024376	Conserved
REEP5	ENSG00000129625	Reep5	ENSMUSG00000005873	Conserved
TNFAIP8	ENSG00000145779	Tnfaip8	ENSMUSG00000062210	Conserved
CEP120	ENSG00000168944	Cep120	ENSMUSG00000048799	Conserved
CDC42SE2	ENSG00000158985	Cdc42se2	ENSMUSG00000052298	Conserved
CSF2	ENSG00000164400	Csf2	ENSMUSG00000018916	Conserved
IRF1	ENSG00000125347	Irf1	ENSMUSG00000018899	Conserved
IL13	ENSG00000169194	Il13	ENSMUSG00000020383	Conserved
AFF4	ENSG00000072364	Aff4	ENSMUSG00000049470	Conserved
TCF7	ENSG00000081059	Tcf7	ENSMUSG00000000782	Conserved
JADE2	ENSG00000043143	Jade2	ENSMUSG00000020387	Conserved
FAM13B	ENSG00000031003	Fam13b	ENSMUSG00000036501	Conserved
EGR1	ENSG00000120738	Egr1	ENSMUSG00000038418	Conserved
PFDN1	ENSG00000113068	Pfdn1	ENSMUSG00000024346	Conserved
HBEGF	ENSG00000113070	Hbegf	ENSMUSG00000024486	Conserved
DIAPH1	ENSG00000131504	Diaph1	ENSMUSG00000024456	Conserved
PCDH1	ENSG00000156453	Pcdh1	ENSMUSG00000051375	Conserved
NDFIP1	ENSG00000131507	Ndfip1	ENSMUSG00000024425	Conserved
SPRY4	ENSG00000187678	Spry4	ENSMUSG00000024427	Conserved
ARHGAP26	ENSG00000145819	Arhgap26	ENSMUSG00000036452	Conserved
LARS	ENSG00000133706	Lars	ENSMUSG00000024493	Conserved
TNIP1	ENSG00000145901	Tnip1	ENSMUSG00000020400	Conserved
ANXA6	ENSG00000197043	Anxa6	ENSMUSG00000018340	Conserved
HAVCR2	ENSG00000135077	Havcr2	ENSMUSG00000020399	Conserved
MED7	ENSG00000155868	Med7	ENSMUSG00000020397	Conserved
ITK	ENSG00000113263	Itk	ENSMUSG00000020395	Conserved
LSM11	ENSG00000155858	Lsm11	ENSMUSG00000044847	Conserved
CLINT1	ENSG00000113282	Clint1	ENSMUSG00000006169	Conserved
DOCK2	ENSG00000134516	Dock2	ENSMUSG00000020143	Conserved
LCP2	ENSG00000043462	Lcp2	ENSMUSG00000002699	Conserved
STK10	ENSG00000072786	Stk10	ENSMUSG00000020272	Conserved
DUSP1	ENSG00000120129	Dusp1	ENSMUSG00000024190	Conserved
CREBRF	ENSG00000164463	Crebrf	ENSMUSG00000048249	Conserved
BNIP1	ENSG00000113734	Bnip1	ENSMUSG00000024191	Conserved
HRH2	ENSG00000113749	Hrh2	ENSMUSG00000034987	Conserved
RGS14	ENSG00000169220	Rgs14	ENSMUSG00000052087	Conserved
GRK6	ENSG00000198055	Grk6	ENSMUSG00000074886	Conserved
N4BP3	ENSG00000145911	N4bp3	ENSMUSG00000001053	Conserved
RMND5B	ENSG00000145916	Rmnd5b	ENSMUSG00000001054	Conserved
MGAT1	ENSG00000131446	Mgat1	ENSMUSG00000020346	Conserved
ZFP62	ENSG00000196670	Zfp62	ENSMUSG00000046311	Conserved
IRF4	ENSG00000137265	Irf4	ENSMUSG00000021356	Conserved
EXOC2	ENSG00000112685	Exoc2	ENSMUSG00000021357	Conserved
RIPK1	ENSG00000137275	Ripk1	ENSMUSG00000021408	Conserved
SLC35B3	ENSG00000124786	Slc35b3	ENSMUSG00000021432	Conserved
SMIM13	ENSG00000224531	Smim13	ENSMUSG00000091264	Conserved
NEDD9	ENSG00000111859	Nedd9	ENSMUSG00000021365	Conserved
TMEM170B	ENSG00000205269	Tmem170b	ENSMUSG00000087370	Conserved
HIVEP1	ENSG00000095951	Hivep1	ENSMUSG00000021366	Conserved
CD83	ENSG00000112149	Cd83	ENSMUSG00000015396	Conserved
ATXN1	ENSG00000124788	Atxn1	ENSMUSG00000046876	Conserved
NUP153	ENSG00000124789	Nup153	ENSMUSG00000021374	Conserved
E2F3	ENSG00000112242	E2f3	ENSMUSG00000016477	Conserved
TDP2	ENSG00000111802	Tdp2	ENSMUSG00000035958	Conserved
HIST1H1C	ENSG00000187837	Hist1h1c	ENSMUSG00000036181	Conserved
MDC1	ENSG00000137337	Mdc1	ENSMUSG00000061607	Conserved
NFKBIL1	ENSG00000204498	Nfkbil1	ENSMUSG00000042419	Conserved
LTA	ENSG00000226979	Lta	ENSMUSG00000024402	Conserved
TNF	ENSG00000232810	Tnf	ENSMUSG00000024401	Conserved
LEMD2	ENSG00000161904	Lemd2	ENSMUSG00000044857	Conserved
DEF6	ENSG00000023892	Def6	ENSMUSG00000002257	Conserved
FKBP5	ENSG00000096060	Fkbp5	ENSMUSG00000024222	Conserved
MAPK14	ENSG00000112062	Mapk14	ENSMUSG00000053436	Conserved
BTBD9	ENSG00000183826	Btbd9	ENSMUSG00000062202	Conserved
FOXP4	ENSG00000137166	Foxp4	ENSMUSG00000023991	Conserved
TFEB	ENSG00000112561	Tfeb	ENSMUSG00000023990	Conserved
CCND3	ENSG00000112576	Ccnd3	ENSMUSG00000034165	Conserved
MRPS18A	ENSG00000096080	Mrps18a	ENSMUSG00000023967	Conserved
HSP90AB1	ENSG00000096384	Hsp90ab1	ENSMUSG00000023944	Conserved
RUNX2	ENSG00000124813	Runx2	ENSMUSG00000039153	Conserved
IL17F	ENSG00000112116	Il17f	ENSMUSG00000041872	Conserved
ELOVL5	ENSG00000012660	Elovl5	ENSMUSG00000032349	Conserved
GCLC	ENSG00000001084	Gclc	ENSMUSG00000032350	Conserved
ZNF451	ENSG00000112200	Zfp451	ENSMUSG00000042197	Conserved
COX7A2	ENSG00000112695	Cox7a2	ENSMUSG00000032330	Conserved
TMEM30A	ENSG00000112697	Tmem30a	ENSMUSG00000032328	Conserved
PHIP	ENSG00000146247	Phip	ENSMUSG00000032253	Conserved
DOP1A	ENSG00000083097	Dop1a	ENSMUSG00000034973	Conserved
CYB5R4	ENSG00000065615	Cyb5r4	ENSMUSG00000032872	Conserved
AKIRIN2	ENSG00000135334	Akirin2	ENSMUSG00000028291	Conserved
PNRC1	ENSG00000146278	Pnrc1	ENSMUSG00000040128	Conserved
BACH2	ENSG00000112182	Bach2	ENSMUSG00000040270	Conserved
UFL1	ENSG00000014123	Ufl1	ENSMUSG00000040359	Conserved
PREP	ENSG00000085377	Prep	ENSMUSG00000019849	Conserved
PRDM1	ENSG00000057657	Prdm1	ENSMUSG00000038151	Conserved
ATG5	ENSG00000057663	Atg5	ENSMUSG00000038160	Conserved
CRYBG1	ENSG00000112297	Crybg1	ENSMUSG00000019866	Conserved
SCML4	ENSG00000146285	Scml4	ENSMUSG00000044770	Conserved
FOXO3	ENSG00000118689	Foxo3	ENSMUSG00000048756	Conserved
ARMC2	ENSG00000118690	Armc2	ENSMUSG00000071324	Conserved
MICAL1	ENSG00000135596	Mical1	ENSMUSG00000019823	Conserved
FYN	ENSG00000010810	Fyn	ENSMUSG00000019843	Conserved
WISP3	ENSG00000112761	Wisp3	ENSMUSG00000062074	Conserved
RWDD1	ENSG00000111832	Rwdd1	ENSMUSG00000019782	Conserved
NUS1	ENSG00000153989	Nus1	ENSMUSG00000023068	Conserved
CEP85L	ENSG00000111860	Cep85l	ENSMUSG00000038594	Conserved
MCM9	ENSG00000111877	Mcm9	ENSMUSG00000058298	Conserved
MAN1A1	ENSG00000111885	Man1a	ENSMUSG00000003746	Conserved
PTPRK	ENSG00000152894	Ptprk	ENSMUSG00000019889	Conserved
ARHGAP18	ENSG00000146376	Arhgap18	ENSMUSG00000039031	Conserved
SAMD3	ENSG00000164483	Samd3	ENSMUSG00000051354	Conserved
MED23	ENSG00000112282	Med23	ENSMUSG00000019984	Conserved
HBS1L	ENSG00000112339	Hbs1l	ENSMUSG00000019977	Conserved
AHI1	ENSG00000135541	Ahi1	ENSMUSG00000019986	Conserved
BCLAF1	ENSG00000029363	Bclaf1	ENSMUSG00000037608	Conserved
MAP3K5	ENSG00000197442	Map3k5	ENSMUSG00000071369	Conserved
IL20RA	ENSG00000016402	Il20ra	ENSMUSG00000020007	Conserved
IFNGR1	ENSG00000027697	Ifngr1	ENSMUSG00000020009	Conserved
TNFAIP3	ENSG00000118503	Tnfaip3	ENSMUSG00000019850	Conserved
TXLNB	ENSG00000164440	Txlnb	ENSMUSG00000039891	Conserved
CITED2	ENSG00000164442	Cited2	ENSMUSG00000039910	Conserved
HIVEP2	ENSG00000010818	Hivep2	ENSMUSG00000015501	Conserved
AIG1	ENSG00000146416	Aig1	ENSMUSG00000019806	Conserved
ADAT2	ENSG00000189007	Adat2	ENSMUSG00000019808	Conserved
STX11	ENSG00000135604	Stx11	ENSMUSG00000039232	Conserved
UTRN	ENSG00000152818	Utrn	ENSMUSG00000019820	Conserved
UST	ENSG00000111962	Ust	ENSMUSG00000047712	Conserved
ZC3H12D	ENSG00000178199	Zc3h12d	ENSMUSG00000039981	Conserved
PPIL4	ENSG00000131013	Ppil4	ENSMUSG00000015757	Conserved
MTHFD1L	ENSG00000120254	Mthfd1l	ENSMUSG00000040675	Conserved
IPCEF1	ENSG00000074706	Ipcef1	ENSMUSG00000064065	Conserved
SCAF8	ENSG00000213079	Scaf8	ENSMUSG00000046201	Conserved
SNX9	ENSG00000130340	Snx9	ENSMUSG00000002365	Conserved
SYNJ2	ENSG00000078269	Synj2	ENSMUSG00000023805	Conserved
EZR	ENSG00000092820	Ezr	ENSMUSG00000052397	Conserved
IGF2R	ENSG00000197081	Igf2r	ENSMUSG00000023830	Conserved
TBP	ENSG00000112592	Tbp	ENSMUSG00000014767	Conserved
GET4	ENSG00000239857	Get4	ENSMUSG00000025858	Conserved
ADAP1	ENSG00000105963	Adap1	ENSMUSG00000056413	Conserved
INTS1	ENSG00000164880	Ints1	ENSMUSG00000029547	Conserved
LFNG	ENSG00000106003	Lfng	ENSMUSG00000029570	Conserved
CARD11	ENSG00000198286	Card11	ENSMUSG00000036526	Conserved
ACTB	ENSG00000075624	Actb	ENSMUSG00000029580	Conserved
RAC1	ENSG00000136238	Rac1	ENSMUSG00000001847	Conserved
SP4	ENSG00000105866	Sp4	ENSMUSG00000025323	Conserved
FAM126A	ENSG00000122591	Fam126a	ENSMUSG00000028995	Conserved
HERPUD2	ENSG00000122557	Herpud2	ENSMUSG00000008429	Conserved
KIAA0895	ENSG00000164542	9530077C05Rik	ENSMUSG00000036411	Conserved
ELMO1	ENSG00000155849	Elmo1	ENSMUSG00000041112	Conserved
YAE1	ENSG00000241127	Yae1d1	ENSMUSG00000075054	Conserved
POLM	ENSG00000122678	Polm	ENSMUSG00000020474	Conserved
CAMK2B	ENSG00000058404	Camk2b	ENSMUSG00000057897	Conserved
UPP1	ENSG00000183696	Upp1	ENSMUSG00000020407	Conserved
IKZF1	ENSG00000185811	Ikzf1	ENSMUSG00000018654	Conserved
VOPP1	ENSG00000154978	Vopp1	ENSMUSG00000037788	Conserved
PSPH	ENSG00000146733	Psph	ENSMUSG00000029446	Conserved
BAZ1B	ENSG00000009954	Baz1b	ENSMUSG00000002748	Conserved
GTF2I	ENSG00000263001	Gtf2i	ENSMUSG00000060261	Conserved
GSAP	ENSG00000186088	Gsap	ENSMUSG00000039934	Conserved
RSBN1L	ENSG00000187257	Rsbn1l	ENSMUSG00000039968	Conserved
PEX1	ENSG00000127980	Pex1	ENSMUSG00000005907	Conserved
FAM133B	ENSG00000234545	Fam133b	ENSMUSG00000058503	Conserved
CDK6	ENSG00000105810	Cdk6	ENSMUSG00000040274	Conserved
LMTK2	ENSG00000164715	Lmtk2	ENSMUSG00000038970	Conserved
MBLAC1	ENSG00000214309	Mblac1	ENSMUSG00000049285	Conserved
GNB2	ENSG00000172354	Gnb2	ENSMUSG00000029713	Conserved
SERPINE1	ENSG00000106366	Serpine1	ENSMUSG00000037411	Conserved
KMT2E	ENSG00000005483	Kmt2e	ENSMUSG00000029004	Conserved
ATXN7L1	ENSG00000146776	Atxn7l1	ENSMUSG00000020564	Conserved
CCDC71L	ENSG00000253276	Ccdc71l	ENSMUSG00000090946	Conserved
SMIM30	ENSG00000214194	2610001J05Rik	ENSMUSG00000052419	Conserved
MDFIC	ENSG00000135272	Mdfic	ENSMUSG00000041390	Conserved
ING3	ENSG00000071243	Ing3	ENSMUSG00000029670	Conserved
FAM3C	ENSG00000196937	Fam3c	ENSMUSG00000029672	Conserved
NDUFA5	ENSG00000128609	Ndufa5	ENSMUSG00000023089	Conserved
WASL	ENSG00000106299	Wasl	ENSMUSG00000029684	Conserved
KLF14	ENSG00000266265	Klf14	ENSMUSG00000073209	Conserved
MKLN1	ENSG00000128585	Mkln1	ENSMUSG00000025609	Conserved
ZC3HAV1	ENSG00000105939	Zc3hav1	ENSMUSG00000029826	Conserved
HIPK2	ENSG00000064393	Hipk2	ENSMUSG00000061436	Conserved
SSBP1	ENSG00000106028	Ssbp1	ENSMUSG00000029911	Conserved
TPK1	ENSG00000196511	Tpk1	ENSMUSG00000029735	Conserved
GIMAP8	ENSG00000171115	Gimap8	ENSMUSG00000064262	Conserved
GIMAP4	ENSG00000133574	Gimap4	ENSMUSG00000054435	Conserved
CDK5	ENSG00000164885	Cdk5	ENSMUSG00000028969	Conserved
ASB10	ENSG00000146926	Asb10	ENSMUSG00000038204	Conserved
INSIG1	ENSG00000186480	Insig1	ENSMUSG00000045294	Conserved
MSRA	ENSG00000175806	Msra	ENSMUSG00000054733	Conserved
CTSB	ENSG00000164733	Ctsb	ENSMUSG00000021939	Conserved
INTS10	ENSG00000104613	Ints10	ENSMUSG00000031864	Conserved
DOK2	ENSG00000147443	Dok2	ENSMUSG00000022102	Conserved
PDLIM2	ENSG00000120913	Pdlim2	ENSMUSG00000022090	Conserved
PEBP4	ENSG00000134020	Pebp4	ENSMUSG00000022085	Conserved
DPYSL2	ENSG00000092964	Dpysl2	ENSMUSG00000022048	Conserved
PTK2B	ENSG00000120899	Ptk2b	ENSMUSG00000059456	Conserved
ELP3	ENSG00000134014	Elp3	ENSMUSG00000022031	Conserved
DUSP4	ENSG00000120875	Dusp4	ENSMUSG00000031530	Conserved
GSR	ENSG00000104687	Gsr	ENSMUSG00000031584	Conserved
ERLIN2	ENSG00000147475	Erlin2	ENSMUSG00000031483	Conserved
RAB11FIP1	ENSG00000156675	Rab11fip1	ENSMUSG00000031488	Conserved
TACC1	ENSG00000147526	Tacc1	ENSMUSG00000065954	Conserved
PLEKHA2	ENSG00000169499	Plekha2	ENSMUSG00000031557	Conserved
GOLGA7	ENSG00000147533	Golga7	ENSMUSG00000015341	Conserved
KAT6A	ENSG00000083168	Kat6a	ENSMUSG00000031540	Conserved
AP3M2	ENSG00000070718	Ap3m2	ENSMUSG00000031539	Conserved
MCM4	ENSG00000104738	Mcm4	ENSMUSG00000022673	Conserved
RPS20	ENSG00000008988	Rps20	ENSMUSG00000028234	Conserved
CHCHD7	ENSG00000170791	Chchd7	ENSMUSG00000042198	Conserved
TOX	ENSG00000198846	Tox	ENSMUSG00000041272	Conserved
CHD7	ENSG00000171316	Chd7	ENSMUSG00000041235	Conserved
ARMC1	ENSG00000104442	Armc1	ENSMUSG00000027599	Conserved
PDE7A	ENSG00000205268	Pde7a	ENSMUSG00000069094	Conserved
DNAJC5B	ENSG00000147570	Dnajc5b	ENSMUSG00000027606	Conserved
NCOA2	ENSG00000140396	Ncoa2	ENSMUSG00000005886	Conserved
TRAM1	ENSG00000067167	Tram1	ENSMUSG00000025935	Conserved
RIPK2	ENSG00000104312	Ripk2	ENSMUSG00000041135	Conserved
GEM	ENSG00000164949	Gem	ENSMUSG00000028214	Conserved
DPY19L4	ENSG00000156162	Dpy19l4	ENSMUSG00000045205	Conserved
ANKRD46	ENSG00000186106	Ankrd46	ENSMUSG00000048307	Conserved
ZNF706	ENSG00000120963	Zfp706	ENSMUSG00000062397	Conserved
NCALD	ENSG00000104490	Ncald	ENSMUSG00000051359	Conserved
KLF10	ENSG00000155090	Klf10	ENSMUSG00000037465	Conserved
EBAG9	ENSG00000147654	Ebag9	ENSMUSG00000022339	Conserved
TRPS1	ENSG00000104447	Trps1	ENSMUSG00000038679	Conserved
FBXO32	ENSG00000156804	Fbxo32	ENSMUSG00000022358	Conserved
TMEM65	ENSG00000164983	Tmem65	ENSMUSG00000062373	Conserved
TRIB1	ENSG00000173334	Trib1	ENSMUSG00000032501	Conserved
FAM49B	ENSG00000153310	Fam49b	ENSMUSG00000022378	Conserved
ASAP1	ENSG00000153317	Asap1	ENSMUSG00000022377	Conserved
TMEM71	ENSG00000165071	Tmem71	ENSMUSG00000036944	Conserved
SLA	ENSG00000155926	Sla	ENSMUSG00000022372	Conserved
NDRG1	ENSG00000104419	Ndrg1	ENSMUSG00000005125	Conserved
ST3GAL1	ENSG00000008513	St3gal1	ENSMUSG00000013846	Conserved
ZFAT	ENSG00000066827	Zfat	ENSMUSG00000022335	Conserved
AGO2	ENSG00000123908	Ago2	ENSMUSG00000036698	Conserved
PTK2	ENSG00000169398	Ptk2	ENSMUSG00000022607	Conserved
THEM6	ENSG00000130193	Them6	ENSMUSG00000056665	Conserved
SCRIB	ENSG00000180900	Scrib	ENSMUSG00000022568	Conserved
PLEC	ENSG00000178209	Plec	ENSMUSG00000022565	Conserved
EXOSC4	ENSG00000178896	Exosc4	ENSMUSG00000034259	Conserved
SMARCA2	ENSG00000080503	Smarca2	ENSMUSG00000024921	Conserved
JAK2	ENSG00000096968	Jak2	ENSMUSG00000024789	Conserved
ERMP1	ENSG00000099219	Ermp1	ENSMUSG00000046324	Conserved
ZDHHC21	ENSG00000175893	Zdhhc21	ENSMUSG00000028403	Conserved
DENND4C	ENSG00000137145	Dennd4c	ENSMUSG00000038024	Conserved
SLC24A2	ENSG00000155886	Slc24a2	ENSMUSG00000037996	Conserved
IFNE	ENSG00000184995	Ifne	ENSMUSG00000045364	Conserved
C9orf72	ENSG00000147894	C9orf72	ENSMUSG00000028300	Conserved
DDX58	ENSG00000107201	Ddx58	ENSMUSG00000040296	Conserved
B4GALT1	ENSG00000086062	B4galt1	ENSMUSG00000028413	Conserved
NFX1	ENSG00000086102	Nfx1	ENSMUSG00000028423	Conserved
PIGO	ENSG00000165282	Pigo	ENSMUSG00000028454	Conserved
TESK1	ENSG00000107140	Tesk1	ENSMUSG00000028458	Conserved
CD72	ENSG00000137101	Cd72	ENSMUSG00000028459	Conserved
CCDC107	ENSG00000159884	Ccdc107	ENSMUSG00000028461	Conserved
TLN1	ENSG00000137076	Tln1	ENSMUSG00000028465	Conserved
GLIPR2	ENSG00000122694	Glipr2	ENSMUSG00000028480	Conserved
GNE	ENSG00000159921	Gne	ENSMUSG00000028479	Conserved
DCAF10	ENSG00000122741	Dcaf10	ENSMUSG00000035572	Conserved
SMC5	ENSG00000198887	Smc5	ENSMUSG00000024943	Conserved
KLF9	ENSG00000119138	Klf9	ENSMUSG00000033863	Conserved
CEMIP2	ENSG00000135048	Cemip2	ENSMUSG00000024754	Conserved
ZFAND5	ENSG00000107372	Zfand5	ENSMUSG00000024750	Conserved
ANXA1	ENSG00000135046	Anxa1	ENSMUSG00000024659	Conserved
TLE4	ENSG00000106829	Tle4	ENSMUSG00000024642	Conserved
UBQLN1	ENSG00000135018	Ubqln1	ENSMUSG00000005312	Conserved
RMI1	ENSG00000178966	Rmi1	ENSMUSG00000035367	Conserved
GADD45G	ENSG00000130222	Gadd45g	ENSMUSG00000021453	Conserved
AUH	ENSG00000148090	Auh	ENSMUSG00000021460	Conserved
NFIL3	ENSG00000165030	Nfil3	ENSMUSG00000056749	Conserved
SPTLC1	ENSG00000090054	Sptlc1	ENSMUSG00000021468	Conserved
CENPP	ENSG00000188312	Cenpp	ENSMUSG00000021391	Conserved
SUSD3	ENSG00000157303	Susd3	ENSMUSG00000021384	Conserved
C9orf3	ENSG00000148120	2010111I01Rik	ENSMUSG00000021458	Conserved
FANCC	ENSG00000158169	Fancc	ENSMUSG00000021461	Conserved
PTCH1	ENSG00000185920	Ptch1	ENSMUSG00000021466	Conserved
ZNF367	ENSG00000165244	Zfp367	ENSMUSG00000044934	Conserved
TBC1D2	ENSG00000095383	Tbc1d2	ENSMUSG00000039813	Conserved
COL15A1	ENSG00000204291	Col15a1	ENSMUSG00000028339	Conserved
NR4A3	ENSG00000119508	Nr4a3	ENSMUSG00000028341	Conserved
SNX30	ENSG00000148158	Snx30	ENSMUSG00000028385	Conserved
WDR31	ENSG00000148225	Wdr31	ENSMUSG00000028391	Conserved
BSPRY	ENSG00000119411	Bspry	ENSMUSG00000028392	Conserved
RGS3	ENSG00000138835	Rgs3	ENSMUSG00000059810	Conserved
AKNA	ENSG00000106948	Akna	ENSMUSG00000039158	Conserved
TEX48	ENSG00000230601	Tex48	ENSMUSG00000058935	Conserved
TNFSF8	ENSG00000106952	Tnfsf8	ENSMUSG00000028362	Conserved
TRAF1	ENSG00000056558	Traf1	ENSMUSG00000026875	Conserved
DAB2IP	ENSG00000136848	Dab2ip	ENSMUSG00000026883	Conserved
TTLL11	ENSG00000175764	Ttll11	ENSMUSG00000026885	Conserved
NEK6	ENSG00000119408	Nek6	ENSMUSG00000026749	Conserved
ARPC5L	ENSG00000136950	Arpc5l	ENSMUSG00000026755	Conserved
SCAI	ENSG00000173611	Scai	ENSMUSG00000035236	Conserved
TOR2A	ENSG00000160404	Tor2a	ENSMUSG00000009563	Conserved
CDK9	ENSG00000136807	Cdk9	ENSMUSG00000009555	Conserved
DPM2	ENSG00000136908	Dpm2	ENSMUSG00000026810	Conserved
NAIF1	ENSG00000171169	Naif1	ENSMUSG00000039164	Conserved
CIZ1	ENSG00000148337	Ciz1	ENSMUSG00000039205	Conserved
ZER1	ENSG00000160445	Zer1	ENSMUSG00000039686	Conserved
RAPGEF1	ENSG00000107263	Rapgef1	ENSMUSG00000039844	Conserved
NTNG2	ENSG00000196358	Ntng2	ENSMUSG00000035513	Conserved
TSC1	ENSG00000165699	Tsc1	ENSMUSG00000026812	Conserved
NOTCH1	ENSG00000148400	Notch1	ENSMUSG00000026923	Conserved
TRAF2	ENSG00000127191	Traf2	ENSMUSG00000026942	Conserved
SLC34A3	ENSG00000198569	Slc34a3	ENSMUSG00000006469	Conserved
CA5B	ENSG00000169239	Car5b	ENSMUSG00000031373	Conserved
SH3KBP1	ENSG00000147010	Sh3kbp1	ENSMUSG00000040990	Conserved
TAB3	ENSG00000157625	Tab3	ENSMUSG00000035476	Conserved
BCOR	ENSG00000183337	Bcor	ENSMUSG00000040363	Conserved
CASK	ENSG00000147044	Cask	ENSMUSG00000031012	Conserved
SYN1	ENSG00000008056	Syn1	ENSMUSG00000037217	Conserved
OTUD5	ENSG00000068308	Otud5	ENSMUSG00000031154	Conserved
WDR45	ENSG00000196998	Wdr45	ENSMUSG00000039382	Conserved
MAGIX	ENSG00000269313	Magix	ENSMUSG00000031147	Conserved
LAS1L	ENSG00000001497	Las1l	ENSMUSG00000057421	Conserved
MSN	ENSG00000147065	Msn	ENSMUSG00000031207	Conserved
CXCR3	ENSG00000186810	Cxcr3	ENSMUSG00000050232	Conserved
PGK1	ENSG00000102144	Pgk1	ENSMUSG00000062070	Conserved
GPR174	ENSG00000147138	Gpr174	ENSMUSG00000073008	Conserved
SLC25A5	ENSG00000005022	Slc25a5	ENSMUSG00000016319	Conserved
SEPT6	ENSG00000125354	Sept6	ENSMUSG00000050379	Conserved
SASH3	ENSG00000122122	Sash3	ENSMUSG00000031101	Conserved
ELF4	ENSG00000102034	Elf4	ENSMUSG00000031103	Conserved
STK26	ENSG00000134602	Stk26	ENSMUSG00000031112	Conserved
RAP2C	ENSG00000123728	Rap2c	ENSMUSG00000050029	Conserved
CD40LG	ENSG00000102245	Cd40lg	ENSMUSG00000031132	Conserved
FLNA	ENSG00000196924	Flna	ENSMUSG00000031328	Conserved
ARPC2	ENSG00000163466	Arpc2	ENSMUSG00000006304	Conserved
PDCD1	ENSG00000188389	Pdcd1	ENSMUSG00000026285	Conserved
PPP1R15B	ENSG00000158615	Ppp1r15b	ENSMUSG00000046062	Conserved
C12orf73	ENSG00000204954	1190007I07Rik	ENSMUSG00000063320	Conserved
EFCAB11	ENSG00000140025	Efcab11	ENSMUSG00000021176	Conserved
DUSP22	ENSG00000112679	Dusp22	ENSMUSG00000069255	Conserved
GZMK	ENSG00000113088	Gzmk	ENSMUSG00000042385	Conserved
AKAP11	ENSG00000023516	Akap11	ENSMUSG00000022016	Conserved
MEI1	ENSG00000167077	Mei1	ENSMUSG00000068117	Conserved
PARVG	ENSG00000138964	Parvg	ENSMUSG00000022439	Conserved
TRABD	ENSG00000170638	Trabd	ENSMUSG00000015363	Conserved
DENND6B	ENSG00000205593	Dennd6b	ENSMUSG00000015377	Conserved
CLEC16A	ENSG00000038532	Clec16a	ENSMUSG00000068663	Conserved
IFNGR2	ENSG00000159128	Ifngr2	ENSMUSG00000022965	Conserved
ADAMTS10	ENSG00000142303	Adamts10	ENSMUSG00000024299	Conserved
CNDP2	ENSG00000133313	Cndp2	ENSMUSG00000024644	Conserved
PRUNE2	ENSG00000106772	Prune2	ENSMUSG00000039126	Conserved
USP6NL	ENSG00000148429	Usp6nl	ENSMUSG00000039046	Conserved
TOR1A	ENSG00000136827	Tor1a	ENSMUSG00000026849	Conserved
PRRC2B	ENSG00000130723	Prrc2b	ENSMUSG00000039262	Conserved
GSN	ENSG00000148180	Gsn	ENSMUSG00000026879	Conserved
RBM43	ENSG00000184898	Rbm43	ENSMUSG00000036249	Conserved
RBMS1	ENSG00000153250	Rbms1	ENSMUSG00000026970	Conserved
TRIB3	ENSG00000101255	Trib3	ENSMUSG00000032715	Conserved
PTPN1	ENSG00000196396	Ptpn1	ENSMUSG00000027540	Conserved
PRELID3B	ENSG00000101166	Prelid3b	ENSMUSG00000016257	Conserved
BBS12	ENSG00000181004	Bbs12	ENSMUSG00000051444	Conserved
RNF19B	ENSG00000116514	Rnf19b	ENSMUSG00000028793	Conserved
TPST2	ENSG00000128294	Tpst2	ENSMUSG00000029344	Conserved
CMKLR1	ENSG00000174600	Cmklr1	ENSMUSG00000042190	Conserved
SPPL3	ENSG00000157837	Sppl3	ENSMUSG00000029550	Conserved
OGFOD2	ENSG00000111325	Ogfod2	ENSMUSG00000023707	Conserved
APLF	ENSG00000169621	Aplf	ENSMUSG00000030051	Conserved
IRAK2	ENSG00000134070	Irak2	ENSMUSG00000060477	Conserved
ETFBKMT	ENSG00000139160	Etfbkmt	ENSMUSG00000039958	Conserved
TRPM1	ENSG00000134160	Trpm1	ENSMUSG00000030523	Conserved
MFHAS1	ENSG00000147324	Mfhas1	ENSMUSG00000070056	Conserved
SESN3	ENSG00000149212	Sesn3	ENSMUSG00000032009	Conserved
CGAS	ENSG00000164430	Cgas	ENSMUSG00000032344	Conserved
MORF4L1	ENSG00000185787	Morf4l1	ENSMUSG00000062270	Conserved
CMC1	ENSG00000187118	Cmc1	ENSMUSG00000039163	Conserved
PRDM2	ENSG00000116731	Prdm2	ENSMUSG00000057637	Alternative
KAZN	ENSG00000189337	Kazn	ENSMUSG00000040606	Alternative
ECE1	ENSG00000117298	Ece1	ENSMUSG00000057530	Alternative
EPHB2	ENSG00000133216	Ephb2	ENSMUSG00000028664	Alternative
RCAN3	ENSG00000117602	Rcan3	ENSMUSG00000059713	Alternative
LDLRAP1	ENSG00000157978	Ldlrap1	ENSMUSG00000037295	Alternative
CEP85	ENSG00000130695	Cep85	ENSMUSG00000037443	Alternative
AK2	ENSG00000004455	Ak2	ENSMUSG00000028792	Alternative
MACF1	ENSG00000127603	Macf1	ENSMUSG00000028649	Alternative
RLF	ENSG00000117000	Rlf	ENSMUSG00000049878	Alternative
SMAP2	ENSG00000084070	Smap2	ENSMUSG00000032870	Alternative
RIMS3	ENSG00000117016	Rims3	ENSMUSG00000032890	Alternative
SHISAL2A	ENSG00000182183	Shisal2a	ENSMUSG00000059816	Alternative
FGGY	ENSG00000172456	Fggy	ENSMUSG00000028573	Alternative
GBP5	ENSG00000154451	Gbp5	ENSMUSG00000105504	Alternative
CDC14A	ENSG00000079335	Cdc14a	ENSMUSG00000033502	Alternative
VAV3	ENSG00000134215	Vav3	ENSMUSG00000033721	Alternative
KIAA1324	ENSG00000116299	5330417C22Rik	ENSMUSG00000040412	Alternative
KCNN3	ENSG00000143603	Kcnn3	ENSMUSG00000000794	Alternative
ARHGEF2	ENSG00000116584	Arhgef2	ENSMUSG00000028059	Alternative
VANGL2	ENSG00000162738	Vangl2	ENSMUSG00000026556	Alternative
UCK2	ENSG00000143179	Uck2	ENSMUSG00000026558	Alternative
DNM3	ENSG00000197959	Dnm3	ENSMUSG00000040265	Alternative
NPL	ENSG00000135838	Npl	ENSMUSG00000042684	Alternative
FAM129A	ENSG00000135842	Fam129a	ENSMUSG00000026483	Alternative
DUSP10	ENSG00000143507	Dusp10	ENSMUSG00000039384	Alternative
CNIH3	ENSG00000143786	Cnih3	ENSMUSG00000026514	Alternative
TTC13	ENSG00000143643	Ttc13	ENSMUSG00000037300	Alternative
DISC1	ENSG00000162946	Disc1	ENSMUSG00000043051	Alternative
SIPA1L2	ENSG00000116991	Sipa1l2	ENSMUSG00000001995	Alternative
EDARADD	ENSG00000186197	Edaradd	ENSMUSG00000095105	Alternative
DIP2C	ENSG00000151240	Dip2c	ENSMUSG00000048264	Alternative
ADARB2	ENSG00000185736	Adarb2	ENSMUSG00000052551	Alternative
CAMK1D	ENSG00000183049	Camk1d	ENSMUSG00000039145	Alternative
SVIL	ENSG00000197321	Svil	ENSMUSG00000024236	Alternative
TMEM273	ENSG00000204161	Tmem273	ENSMUSG00000041707	Alternative
ERCC6	ENSG00000225830	Ercc6	ENSMUSG00000054051	Alternative
CCDC6	ENSG00000108091	Ccdc6	ENSMUSG00000048701	Alternative
CDH23	ENSG00000107736	Cdh23	ENSMUSG00000012819	Alternative
MCU	ENSG00000156026	Mcu	ENSMUSG00000009647	Alternative
VCL	ENSG00000035403	Vcl	ENSMUSG00000021823	Alternative
LIPM	ENSG00000173239	Lipm	ENSMUSG00000056078	Alternative
PDLIM1	ENSG00000107438	Pdlim1	ENSMUSG00000055044	Alternative
XPNPEP1	ENSG00000108039	Xpnpep1	ENSMUSG00000025027	Alternative
RBM20	ENSG00000203867	Rbm20	ENSMUSG00000043639	Alternative
VTI1A	ENSG00000151532	Vti1a	ENSMUSG00000024983	Alternative
PTPRE	ENSG00000132334	Ptpre	ENSMUSG00000041836	Alternative
ADAM8	ENSG00000151651	Adam8	ENSMUSG00000025473	Alternative
CYP2E1	ENSG00000130649	Cyp2e1	ENSMUSG00000025479	Alternative
STIM1	ENSG00000167323	Stim1	ENSMUSG00000030987	Alternative
PPFIBP2	ENSG00000166387	Ppfibp2	ENSMUSG00000036528	Alternative
DENND5A	ENSG00000184014	Dennd5a	ENSMUSG00000035901	Alternative
SWAP70	ENSG00000133789	Swap70	ENSMUSG00000031015	Alternative
MICAL2	ENSG00000133816	Mical2	ENSMUSG00000038244	Alternative
CALCB	ENSG00000175868	Calcb	ENSMUSG00000030666	Alternative
NUCB2	ENSG00000070081	Nucb2	ENSMUSG00000030659	Alternative
NAV2	ENSG00000166833	Nav2	ENSMUSG00000052512	Alternative
PDHX	ENSG00000110435	Pdhx	ENSMUSG00000010914	Alternative
SLC1A2	ENSG00000110436	Slc1a2	ENSMUSG00000005089	Alternative
TSPAN18	ENSG00000157570	Tspan18	ENSMUSG00000027217	Alternative
PTPRJ	ENSG00000149177	Ptprj	ENSMUSG00000025314	Alternative
CD6	ENSG00000013725	Cd6	ENSMUSG00000024670	Alternative
DAGLA	ENSG00000134780	Dagla	ENSMUSG00000035735	Alternative
C2CD3	ENSG00000168014	C2cd3	ENSMUSG00000047248	Alternative
UVRAG	ENSG00000198382	Uvrag	ENSMUSG00000035354	Alternative
SMCO4	ENSG00000166002	Smco4	ENSMUSG00000058173	Alternative
SMIM35	ENSG00000255274	BC049352	ENSMUSG00000091996	Alternative
UBASH3B	ENSG00000154127	Ubash3b	ENSMUSG00000032020	Alternative
APLP2	ENSG00000084234	Aplp2	ENSMUSG00000031996	Alternative
B4GALNT3	ENSG00000139044	B4galnt3	ENSMUSG00000041372	Alternative
CACNA1C	ENSG00000151067	Cacna1c	ENSMUSG00000051331	Alternative
PARP11	ENSG00000111224	Parp11	ENSMUSG00000037997	Alternative
CD4	ENSG00000010610	Cd4	ENSMUSG00000023274	Alternative
NECAP1	ENSG00000089818	Necap1	ENSMUSG00000030327	Alternative
GABARAPL1	ENSG00000139112	Gabarapl1	ENSMUSG00000030161	Alternative
MAGOHB	ENSG00000111196	Magohb	ENSMUSG00000030188	Alternative
ETV6	ENSG00000139083	Etv6	ENSMUSG00000030199	Alternative
BCAT1	ENSG00000060982	Bcat1	ENSMUSG00000030268	Alternative
CELA1	ENSG00000139610	Cela1	ENSMUSG00000023031	Alternative
SLC4A8	ENSG00000050438	Slc4a8	ENSMUSG00000023032	Alternative
PPM1H	ENSG00000111110	Ppm1h	ENSMUSG00000034613	Alternative
MYRFL	ENSG00000166268	Myrfl	ENSMUSG00000034057	Alternative
POC1B	ENSG00000139323	Poc1b	ENSMUSG00000019952	Alternative
CRADD	ENSG00000169372	Cradd	ENSMUSG00000045867	Alternative
TMCC3	ENSG00000057704	Tmcc3	ENSMUSG00000020023	Alternative
MYBPC1	ENSG00000196091	Mybpc1	ENSMUSG00000020061	Alternative
CUX2	ENSG00000111249	Cux2	ENSMUSG00000042589	Alternative
TESC	ENSG00000088992	Tesc	ENSMUSG00000029359	Alternative
P2RX7	ENSG00000089041	P2rx7	ENSMUSG00000029468	Alternative
ABCB9	ENSG00000150967	Abcb9	ENSMUSG00000029408	Alternative
ATP8A2	ENSG00000132932	Atp8a2	ENSMUSG00000021983	Alternative
USP12	ENSG00000152484	Usp12	ENSMUSG00000029640	Alternative
VWA8	ENSG00000102763	Vwa8	ENSMUSG00000058997	Alternative
LRCH1	ENSG00000136141	Lrch1	ENSMUSG00000068015	Alternative
ITM2B	ENSG00000136156	Itm2b	ENSMUSG00000022108	Alternative
RB1	ENSG00000139687	Rb1	ENSMUSG00000022105	Alternative
MBNL2	ENSG00000139793	Mbnl2	ENSMUSG00000022139	Alternative
STK24	ENSG00000102572	Stk24	ENSMUSG00000063410	Alternative
DOCK9	ENSG00000088387	Dock9	ENSMUSG00000025558	Alternative
TMTC4	ENSG00000125247	Tmtc4	ENSMUSG00000041594	Alternative
RAB20	ENSG00000139832	Rab20	ENSMUSG00000031504	Alternative
HECTD1	ENSG00000092148	Hectd1	ENSMUSG00000035247	Alternative
SUSD6	ENSG00000100647	Susd6	ENSMUSG00000021133	Alternative
PCNX1	ENSG00000100731	Pcnx	ENSMUSG00000021140	Alternative
VASH1	ENSG00000071246	Vash1	ENSMUSG00000021256	Alternative
RPS6KA5	ENSG00000100784	Rps6ka5	ENSMUSG00000021180	Alternative
ATP10A	ENSG00000206190	Atp10a	ENSMUSG00000025324	Alternative
EHD4	ENSG00000103966	Ehd4	ENSMUSG00000027293	Alternative
PATL2	ENSG00000229474	Patl2	ENSMUSG00000027233	Alternative
TRIM69	ENSG00000185880	Trim69	ENSMUSG00000033368	Alternative
SHC4	ENSG00000185634	Shc4	ENSMUSG00000035109	Alternative
LIPC	ENSG00000166035	Lipc	ENSMUSG00000032207	Alternative
FOXB1	ENSG00000171956	Foxb1	ENSMUSG00000059246	Alternative
TIPIN	ENSG00000075131	Tipin	ENSMUSG00000032397	Alternative
ACSBG1	ENSG00000103740	Acsbg1	ENSMUSG00000032281	Alternative
ABHD17C	ENSG00000136379	Abhd17c	ENSMUSG00000038459	Alternative
SLCO3A1	ENSG00000176463	Slco3a1	ENSMUSG00000025790	Alternative
SLX4	ENSG00000188827	Slx4	ENSMUSG00000039738	Alternative
SRL	ENSG00000185739	Srl	ENSMUSG00000022519	Alternative
SNX29	ENSG00000048471	Snx29	ENSMUSG00000071669	Alternative
C16orf45	ENSG00000166780	2900011O08Rik	ENSMUSG00000044117	Alternative
XYLT1	ENSG00000103489	Xylt1	ENSMUSG00000030657	Alternative
PRKCB	ENSG00000166501	Prkcb	ENSMUSG00000052889	Alternative
XPO6	ENSG00000169180	Xpo6	ENSMUSG00000000131	Alternative
SBK1	ENSG00000188322	Sbk1	ENSMUSG00000042978	Alternative
SLC12A3	ENSG00000070915	Slc12a3	ENSMUSG00000031766	Alternative
CFDP1	ENSG00000153774	Cfdp1	ENSMUSG00000031954	Alternative
ADAT1	ENSG00000065457	Adat1	ENSMUSG00000031949	Alternative
CDYL2	ENSG00000166446	Cdyl2	ENSMUSG00000031758	Alternative
COTL1	ENSG00000103187	Cotl1	ENSMUSG00000031827	Alternative
ACSF3	ENSG00000176715	Acsf3	ENSMUSG00000015016	Alternative
ZZEF1	ENSG00000074755	Zzef1	ENSMUSG00000055670	Alternative
ARRB2	ENSG00000141480	Arrb2	ENSMUSG00000060216	Alternative
SCIMP	ENSG00000161929	Scimp	ENSMUSG00000057135	Alternative
GUCY2D	ENSG00000132518	Gucy2e	ENSMUSG00000020890	Alternative
GAS7	ENSG00000007237	Gas7	ENSMUSG00000033066	Alternative
FAM83G	ENSG00000188522	Fam83g	ENSMUSG00000042377	Alternative
RAB11FIP4	ENSG00000131242	Rab11fip4	ENSMUSG00000017639	Alternative
MYO1D	ENSG00000176658	Myo1d	ENSMUSG00000035441	Alternative
SYNRG	ENSG00000275066	Synrg	ENSMUSG00000034940	Alternative
PLXDC1	ENSG00000161381	Plxdc1	ENSMUSG00000017417	Alternative
MSI2	ENSG00000153944	Msi2	ENSMUSG00000069769	Alternative
SCN4A	ENSG00000007314	Scn4a	ENSMUSG00000001027	Alternative
PECAM1	ENSG00000261371	Pecam1	ENSMUSG00000020717	Alternative
RGS9	ENSG00000108370	Rgs9	ENSMUSG00000020599	Alternative
PRKCA	ENSG00000154229	Prkca	ENSMUSG00000050965	Alternative
SDK2	ENSG00000069188	Sdk2	ENSMUSG00000041592	Alternative
ARMC7	ENSG00000125449	Armc7	ENSMUSG00000057219	Alternative
DNAH17	ENSG00000187775	Dnah17	ENSMUSG00000033987	Alternative
TBC1D16	ENSG00000167291	Tbc1d16	ENSMUSG00000039976	Alternative
GNAL	ENSG00000141404	Gnal	ENSMUSG00000024524	Alternative
LAMA3	ENSG00000053747	Lama3	ENSMUSG00000024421	Alternative
PMAIP1	ENSG00000141682	Pmaip1	ENSMUSG00000024521	Alternative
PHLPP1	ENSG00000081913	Phlpp1	ENSMUSG00000044340	Alternative
GZMM	ENSG00000197540	Gzmm	ENSMUSG00000054206	Alternative
LDLR	ENSG00000130164	Ldlr	ENSMUSG00000032193	Alternative
PKN1	ENSG00000123143	Pkn1	ENSMUSG00000057672	Alternative
PGLYRP2	ENSG00000161031	Pglyrp2	ENSMUSG00000079563	Alternative
PLEKHF1	ENSG00000166289	Plekhf1	ENSMUSG00000074170	Alternative
ACTN4	ENSG00000130402	Actn4	ENSMUSG00000054808	Alternative
HNRNPL	ENSG00000104824	Hnrnpl	ENSMUSG00000015165	Alternative
HPCAL1	ENSG00000115756	Hpcal1	ENSMUSG00000071379	Alternative
EML6	ENSG00000214595	Eml6	ENSMUSG00000044072	Alternative
VRK2	ENSG00000028116	Vrk2	ENSMUSG00000064090	Alternative
SPRED2	ENSG00000198369	Spred2	ENSMUSG00000045671	Alternative
SLC4A5	ENSG00000188687	Slc4a5	ENSMUSG00000068323	Alternative
ST3GAL5	ENSG00000115525	St3gal5	ENSMUSG00000056091	Alternative
POLR1A	ENSG00000068654	Polr1a	ENSMUSG00000049553	Alternative
TMEM131	ENSG00000075568	Tmem131	ENSMUSG00000026116	Alternative
MGAT4A	ENSG00000071073	Mgat4a	ENSMUSG00000026110	Alternative
RFX8	ENSG00000196460	Rfx8	ENSMUSG00000057173	Alternative
NCK2	ENSG00000071051	Nck2	ENSMUSG00000066877	Alternative
UXS1	ENSG00000115652	Uxs1	ENSMUSG00000057363	Alternative
ARHGAP15	ENSG00000075884	Arhgap15	ENSMUSG00000049744	Alternative
NEB	ENSG00000183091	Neb	ENSMUSG00000026950	Alternative
FMNL2	ENSG00000157827	Fmnl2	ENSMUSG00000036053	Alternative
STK39	ENSG00000198648	Stk39	ENSMUSG00000027030	Alternative
MYO3B	ENSG00000071909	Myo3b	ENSMUSG00000042064	Alternative
MAP3K20	ENSG00000091436	Map3k20	ENSMUSG00000004085	Alternative
CDCA7	ENSG00000144354	Cdca7	ENSMUSG00000055612	Alternative
SLC39A10	ENSG00000196950	Slc39a10	ENSMUSG00000025986	Alternative
CFLAR	ENSG00000003402	Cflar	ENSMUSG00000026031	Alternative
TRAK2	ENSG00000115993	Trak2	ENSMUSG00000026028	Alternative
ICA1L	ENSG00000163596	Ica1l	ENSMUSG00000026018	Alternative
KLF7	ENSG00000118263	Klf7	ENSMUSG00000025959	Alternative
AP1S3	ENSG00000152056	Ap1s3	ENSMUSG00000054702	Alternative
GIGYF2	ENSG00000204120	Gigyf2	ENSMUSG00000048000	Alternative
RAMP1	ENSG00000132329	Ramp1	ENSMUSG00000034353	Alternative
D2HGDH	ENSG00000180902	D2hgdh	ENSMUSG00000073609	Alternative
FAM110A	ENSG00000125898	Fam110a	ENSMUSG00000027459	Alternative
PRNP	ENSG00000171867	Prnp	ENSMUSG00000079037	Alternative
CHMP4B	ENSG00000101421	Chmp4b	ENSMUSG00000038467	Alternative
SAMHD1	ENSG00000101347	Samhd1	ENSMUSG00000027639	Alternative
SLC13A3	ENSG00000158296	Slc13a3	ENSMUSG00000018459	Alternative
SULF2	ENSG00000196562	Sulf2	ENSMUSG00000006800	Alternative
B4GALT5	ENSG00000158470	B4galt5	ENSMUSG00000017929	Alternative
ATP9A	ENSG00000054793	Atp9a	ENSMUSG00000027546	Alternative
ZFP64	ENSG00000020256	Zfp64	ENSMUSG00000027551	Alternative
FNDC11	ENSG00000125531	Fndc11	ENSMUSG00000047841	Alternative
ZBTB46	ENSG00000130584	Zbtb46	ENSMUSG00000027583	Alternative
TRPM2	ENSG00000142185	Trpm2	ENSMUSG00000009292	Alternative
ADARB1	ENSG00000197381	Adarb1	ENSMUSG00000020262	Alternative
DIP2A	ENSG00000160305	Dip2a	ENSMUSG00000020231	Alternative
CRYBB1	ENSG00000100122	Crybb1	ENSMUSG00000029343	Alternative
ZNRF3	ENSG00000183579	Znrf3	ENSMUSG00000041961	Alternative
PDGFB	ENSG00000100311	Pdgfb	ENSMUSG00000000489	Alternative
TNRC6B	ENSG00000100354	Tnrc6b	ENSMUSG00000047888	Alternative
TEF	ENSG00000167074	Tef	ENSMUSG00000022389	Alternative
PACSIN2	ENSG00000100266	Pacsin2	ENSMUSG00000016664	Alternative
SCUBE1	ENSG00000159307	Scube1	ENSMUSG00000016763	Alternative
ATG7	ENSG00000197548	Atg7	ENSMUSG00000030314	Alternative
IQSEC1	ENSG00000144711	Iqsec1	ENSMUSG00000034312	Alternative
NUP210	ENSG00000132182	Nup210	ENSMUSG00000030091	Alternative
ANKRD28	ENSG00000206560	Ankrd28	ENSMUSG00000014496	Alternative
RFTN1	ENSG00000131378	Rftn1	ENSMUSG00000039316	Alternative
UBE2E2	ENSG00000182247	Ube2e2	ENSMUSG00000058317	Alternative
ANO10	ENSG00000160746	Ano10	ENSMUSG00000037949	Alternative
CDCP1	ENSG00000163814	Cdcp1	ENSMUSG00000035498	Alternative
CCR2	ENSG00000121807	Ccr2	ENSMUSG00000049103	Alternative
FAM240A	ENSG00000283473	Fam240a	ENSMUSG00000096393	Alternative
BSN	ENSG00000164061	Bsn	ENSMUSG00000032589	Alternative
CACNA1D	ENSG00000157388	Cacna1d	ENSMUSG00000015968	Alternative
FHIT	ENSG00000189283	Fhit	ENSMUSG00000060579	Alternative
EIF4E3	ENSG00000163412	Eif4e3	ENSMUSG00000093661	Alternative
FILIP1L	ENSG00000168386	Filip1l	ENSMUSG00000043336	Alternative
TRAT1	ENSG00000163519	Trat1	ENSMUSG00000030775	Alternative
CD86	ENSG00000114013	Cd86	ENSMUSG00000022901	Alternative
MYLK	ENSG00000065534	Mylk	ENSMUSG00000022836	Alternative
HEG1	ENSG00000173706	Heg1	ENSMUSG00000075254	Alternative
SPSB4	ENSG00000175093	Spsb4	ENSMUSG00000046997	Alternative
ZBTB38	ENSG00000177311	Zbtb38	ENSMUSG00000040433	Alternative
TIPARP	ENSG00000163659	Tiparp	ENSMUSG00000034640	Alternative
VPS8	ENSG00000156931	Vps8	ENSMUSG00000033653	Alternative
ETV5	ENSG00000244405	Etv5	ENSMUSG00000013089	Alternative
ST6GAL1	ENSG00000073849	St6gal1	ENSMUSG00000022885	Alternative
XXYLT1	ENSG00000173950	Xxylt1	ENSMUSG00000047434	Alternative
ZFYVE28	ENSG00000159733	Zfyve28	ENSMUSG00000037224	Alternative
SH3BP2	ENSG00000087266	Sh3bp2	ENSMUSG00000054520	Alternative
JAKMIP1	ENSG00000152969	Jakmip1	ENSMUSG00000063646	Alternative
TBC1D14	ENSG00000132405	Tbc1d14	ENSMUSG00000029192	Alternative
TBC1D19	ENSG00000109680	Tbc1d19	ENSMUSG00000039178	Alternative
RBM47	ENSG00000163694	Rbm47	ENSMUSG00000070780	Alternative
APBB2	ENSG00000163697	Apbb2	ENSMUSG00000029207	Alternative
OCIAD2	ENSG00000145247	Ociad2	ENSMUSG00000029153	Alternative
SEPT11	ENSG00000138758	Sept11	ENSMUSG00000058013	Alternative
RASGEF1B	ENSG00000138670	Rasgef1b	ENSMUSG00000089809	Alternative
RAP1GDS1	ENSG00000138698	Rap1gds1	ENSMUSG00000028149	Alternative
DNAJB14	ENSG00000164031	Dnajb14	ENSMUSG00000074212	Alternative
BANK1	ENSG00000153064	Bank1	ENSMUSG00000037922	Alternative
SLC9B1	ENSG00000164037	Slc9b1	ENSMUSG00000050150	Alternative
CASP6	ENSG00000138794	Casp6	ENSMUSG00000027997	Alternative
ELOVL6	ENSG00000170522	Elovl6	ENSMUSG00000041220	Alternative
ENPEP	ENSG00000138792	Enpep	ENSMUSG00000028024	Alternative
FAM241A	ENSG00000174749	Fam241a	ENSMUSG00000050549	Alternative
ARHGAP10	ENSG00000071205	Arhgap10	ENSMUSG00000037148	Alternative
FBXW7	ENSG00000109670	Fbxw7	ENSMUSG00000028086	Alternative
FNIP2	ENSG00000052795	Fnip2	ENSMUSG00000061175	Alternative
RAPGEF2	ENSG00000109756	Rapgef2	ENSMUSG00000062232	Alternative
CENPU	ENSG00000151725	Cenpu	ENSMUSG00000031629	Alternative
ANKRD33B	ENSG00000164236	Ankrd33b	ENSMUSG00000022237	Alternative
EMB	ENSG00000170571	Emb	ENSMUSG00000021728	Alternative
NLN	ENSG00000123213	Nln	ENSMUSG00000021710	Alternative
ARHGEF28	ENSG00000214944	Arhgef28	ENSMUSG00000021662	Alternative
SV2C	ENSG00000122012	Sv2c	ENSMUSG00000051111	Alternative
EFNA5	ENSG00000184349	Efna5	ENSMUSG00000048915	Alternative
LMNB1	ENSG00000113368	Lmnb1	ENSMUSG00000024590	Alternative
SIL1	ENSG00000120725	Sil1	ENSMUSG00000024357	Alternative
ADRB2	ENSG00000169252	Adrb2	ENSMUSG00000045730	Alternative
GM2A	ENSG00000196743	Gm2a	ENSMUSG00000000594	Alternative
GALNT10	ENSG00000164574	Galnt10	ENSMUSG00000020520	Alternative
FAXDC2	ENSG00000170271	Gm12248	ENSMUSG00000086962	Alternative
CYFIP2	ENSG00000055163	Cyfip2	ENSMUSG00000020340	Alternative
FBXW11	ENSG00000072803	Fbxw11	ENSMUSG00000020271	Alternative
CPEB4	ENSG00000113742	Cpeb4	ENSMUSG00000020300	Alternative
COL23A1	ENSG00000050767	Col23a1	ENSMUSG00000063564	Alternative
GMDS	ENSG00000112699	Gmds	ENSMUSG00000038372	Alternative
NQO2	ENSG00000124588	Nqo2	ENSMUSG00000046949	Alternative
CDYL	ENSG00000153046	Cdyl	ENSMUSG00000059288	Alternative
FARS2	ENSG00000145982	Fars2	ENSMUSG00000021420	Alternative
JARID2	ENSG00000008083	Jarid2	ENSMUSG00000038518	Alternative
IL17A	ENSG00000112115	Il17a	ENSMUSG00000025929	Alternative
FILIP1	ENSG00000118407	Filip1	ENSMUSG00000034898	Alternative
NT5E	ENSG00000135318	Nt5e	ENSMUSG00000032420	Alternative
ANKRD6	ENSG00000135299	Ankrd6	ENSMUSG00000040183	Alternative
MDN1	ENSG00000112159	Mdn1	ENSMUSG00000058006	Alternative
NCOA7	ENSG00000111912	Ncoa7	ENSMUSG00000039697	Alternative
THEMIS	ENSG00000172673	Themis	ENSMUSG00000049109	Alternative
L3MBTL3	ENSG00000198945	L3mbtl3	ENSMUSG00000039089	Alternative
SGK1	ENSG00000118515	Sgk1	ENSMUSG00000019970	Alternative
NHSL1	ENSG00000135540	Nhsl1	ENSMUSG00000039835	Alternative
ESR1	ENSG00000091831	Esr1	ENSMUSG00000019768	Alternative
SYNE1	ENSG00000131018	Syne1	ENSMUSG00000096054	Alternative
ARID1B	ENSG00000049618	Arid1b	ENSMUSG00000069729	Alternative
ZDHHC14	ENSG00000175048	Zdhhc14	ENSMUSG00000034265	Alternative
AGPAT4	ENSG00000026652	Agpat4	ENSMUSG00000023827	Alternative
C7orf50	ENSG00000146540	3110082I17Rik	ENSMUSG00000053553	Alternative
TTYH3	ENSG00000136295	Ttyh3	ENSMUSG00000036565	Alternative
GNA12	ENSG00000146535	Gna12	ENSMUSG00000000149	Alternative
RAPGEF5	ENSG00000136237	Rapgef5	ENSMUSG00000041992	Alternative
OSBPL3	ENSG00000070882	Osbpl3	ENSMUSG00000029822	Alternative
JAZF1	ENSG00000153814	Jazf1	ENSMUSG00000063568	Alternative
ZNRF2	ENSG00000180233	Znrf2	ENSMUSG00000058446	Alternative
NUDCD3	ENSG00000015676	Nudcd3	ENSMUSG00000053838	Alternative
AUTS2	ENSG00000158321	Auts2	ENSMUSG00000029673	Alternative
PIK3CG	ENSG00000105851	Pik3cg	ENSMUSG00000020573	Alternative
ZNF800	ENSG00000048405	Zfp800	ENSMUSG00000039841	Alternative
SND1	ENSG00000197157	Snd1	ENSMUSG00000001424	Alternative
EXOC4	ENSG00000131558	Exoc4	ENSMUSG00000029763	Alternative
MTPN	ENSG00000105887	Mtpn	ENSMUSG00000029840	Alternative
NOS3	ENSG00000164867	Nos3	ENSMUSG00000028978	Alternative
PRKAG2	ENSG00000106617	Prkag2	ENSMUSG00000028944	Alternative
CNPY1	ENSG00000146910	Cnpy1	ENSMUSG00000044681	Alternative
RBM33	ENSG00000184863	Rbm33	ENSMUSG00000048271	Alternative
PRAG1	ENSG00000275342	Prag1	ENSMUSG00000050271	Alternative
ERI1	ENSG00000104626	Eri1	ENSMUSG00000031527	Alternative
CSGALNACT1	ENSG00000147408	Csgalnact1	ENSMUSG00000036356	Alternative
LZTS1	ENSG00000061337	Lzts1	ENSMUSG00000036306	Alternative
GFRA2	ENSG00000168546	Gfra2	ENSMUSG00000022103	Alternative
DOCK5	ENSG00000147459	Dock5	ENSMUSG00000044447	Alternative
FABP5	ENSG00000164687	Fabp5	ENSMUSG00000027533	Alternative
SPAG1	ENSG00000104450	Spag1	ENSMUSG00000037617	Alternative
RNF19A	ENSG00000034677	Rnf19a	ENSMUSG00000022280	Alternative
GRHL2	ENSG00000083307	Grhl2	ENSMUSG00000022286	Alternative
EXT1	ENSG00000182197	Ext1	ENSMUSG00000061731	Alternative
SNTB1	ENSG00000172164	Sntb1	ENSMUSG00000060429	Alternative
MTSS1	ENSG00000170873	Mtss1	ENSMUSG00000022353	Alternative
NSMCE2	ENSG00000156831	Nsmce2	ENSMUSG00000059586	Alternative
WISP1	ENSG00000104415	Wisp1	ENSMUSG00000005124	Alternative
TTC39B	ENSG00000155158	Ttc39b	ENSMUSG00000038172	Alternative
PLIN2	ENSG00000147872	Plin2	ENSMUSG00000028494	Alternative
MTAP	ENSG00000099810	Mtap	ENSMUSG00000062937	Alternative
TRPM6	ENSG00000119121	Trpm6	ENSMUSG00000024727	Alternative
OSTF1	ENSG00000134996	Ostf1	ENSMUSG00000024725	Alternative
AGTPBP1	ENSG00000135049	Agtpbp1	ENSMUSG00000021557	Alternative
SEMA4D	ENSG00000187764	Sema4d	ENSMUSG00000021451	Alternative
UGCG	ENSG00000148154	Ugcg	ENSMUSG00000028381	Alternative
SUSD1	ENSG00000106868	Susd1	ENSMUSG00000038578	Alternative
TNFSF15	ENSG00000181634	Tnfsf15	ENSMUSG00000050395	Alternative
MVB12B	ENSG00000196814	Mvb12b	ENSMUSG00000038740	Alternative
GARNL3	ENSG00000136895	Garnl3	ENSMUSG00000038860	Alternative
FAM129B	ENSG00000136830	Fam129b	ENSMUSG00000026796	Alternative
SH2D3C	ENSG00000095370	Sh2d3c	ENSMUSG00000059013	Alternative
FNBP1	ENSG00000187239	Fnbp1	ENSMUSG00000075415	Alternative
GPR107	ENSG00000148358	Gpr107	ENSMUSG00000000194	Alternative
SETX	ENSG00000107290	Setx	ENSMUSG00000043535	Alternative
RXRA	ENSG00000186350	Rxra	ENSMUSG00000015846	Alternative
SLC25A53	ENSG00000269743	Slc25a53	ENSMUSG00000044348	Alternative
TSC22D3	ENSG00000157514	Tsc22d3	ENSMUSG00000031431	Alternative
TMEM164	ENSG00000157600	Tmem164	ENSMUSG00000047045	Alternative
CATSPER4	ENSG00000188782	Catsper4	ENSMUSG00000048003	Hs-Specific
YARS	ENSG00000134684	Yars	ENSMUSG00000028811	Hs-Specific
TFAP2E	ENSG00000116819	Tfap2e	ENSMUSG00000042477	Hs-Specific
TTC22	ENSG00000006555	Ttc22	ENSMUSG00000034919	Hs-Specific
SNX7	ENSG00000162627	Snx7	ENSMUSG00000028007	Hs-Specific
VCAM1	ENSG00000162692	Vcam1	ENSMUSG00000027962	Hs-Specific
HENMT1	ENSG00000162639	Henmt1	ENSMUSG00000045662	Hs-Specific
VANGL1	ENSG00000173218	Vangl1	ENSMUSG00000027860	Hs-Specific
RAB25	ENSG00000132698	Rab25	ENSMUSG00000008601	Hs-Specific
TSTD1	ENSG00000215845	Tstd1	ENSMUSG00000103711	Hs-Specific
CCDC190	ENSG00000185860	Ccdc190	ENSMUSG00000070532	Hs-Specific
GLUL	ENSG00000135821	Glul	ENSMUSG00000026473	Hs-Specific
PLXNA2	ENSG00000076356	Plxna2	ENSMUSG00000026640	Hs-Specific
G0S2	ENSG00000123689	G0s2	ENSMUSG00000009633	Hs-Specific
RHOU	ENSG00000116574	Rhou	ENSMUSG00000039960	Hs-Specific
RAB4A	ENSG00000168118	Rab4a	ENSMUSG00000019478	Hs-Specific
GREM2	ENSG00000180875	Grem2	ENSMUSG00000050069	Hs-Specific
DRGX	ENSG00000165606	Prrxl1	ENSMUSG00000041730	Hs-Specific
NEUROG3	ENSG00000122859	Neurog3	ENSMUSG00000044312	Hs-Specific
H2AFY2	ENSG00000099284	H2afy2	ENSMUSG00000020086	Hs-Specific
VSIR	ENSG00000107738	Vsir	ENSMUSG00000020101	Hs-Specific
DLG5	ENSG00000151208	Dlg5	ENSMUSG00000021782	Hs-Specific
SFTPD	ENSG00000133661	Sftpd	ENSMUSG00000021795	Hs-Specific
C10orf99	ENSG00000188373	2610528A11Rik	ENSMUSG00000096001	Hs-Specific
C10orf62	ENSG00000203942	4933411K16Rik	ENSMUSG00000090369	Hs-Specific
CPXM2	ENSG00000121898	Cpxm2	ENSMUSG00000030862	Hs-Specific
GALNT18	ENSG00000110328	Galnt18	ENSMUSG00000038296	Hs-Specific
RASSF10	ENSG00000189431	Rassf10	ENSMUSG00000098132	Hs-Specific
SVIP	ENSG00000198168	Svip	ENSMUSG00000074093	Hs-Specific
AGBL2	ENSG00000165923	Agbl2	ENSMUSG00000040812	Hs-Specific
FAM181B	ENSG00000182103	Fam181b	ENSMUSG00000051515	Hs-Specific
PDGFD	ENSG00000170962	Pdgfd	ENSMUSG00000032006	Hs-Specific
ADAMTS15	ENSG00000166106	Adamts15	ENSMUSG00000033453	Hs-Specific
GLB1L3	ENSG00000166105	Glb1l3	ENSMUSG00000031966	Hs-Specific
FBXL14	ENSG00000171823	Fbxl14	ENSMUSG00000030019	Hs-Specific
FAR2	ENSG00000064763	Far2	ENSMUSG00000030303	Hs-Specific
KIF21A	ENSG00000139116	Kif21a	ENSMUSG00000022629	Hs-Specific
C12orf40	ENSG00000180116	CN725425	ENSMUSG00000078932	Hs-Specific
KRT71	ENSG00000139648	Krt71	ENSMUSG00000051879	Hs-Specific
KRT2	ENSG00000172867	Krt2	ENSMUSG00000064201	Hs-Specific
MYO1A	ENSG00000166866	Myo1a	ENSMUSG00000025401	Hs-Specific
CAPS2	ENSG00000180881	Caps2	ENSMUSG00000035694	Hs-Specific
PPFIA2	ENSG00000139220	Ppfia2	ENSMUSG00000053825	Hs-Specific
TMTC3	ENSG00000139324	Tmtc3	ENSMUSG00000036676	Hs-Specific
MRPL57	ENSG00000173141	Mrpl57	ENSMUSG00000021967	Hs-Specific
ITGBL1	ENSG00000198542	Itgbl1	ENSMUSG00000032925	Hs-Specific
PROZ	ENSG00000126231	Proz	ENSMUSG00000031445	Hs-Specific
ATP4B	ENSG00000186009	Atp4b	ENSMUSG00000031449	Hs-Specific
RNASE6	ENSG00000169413	Rnase6	ENSMUSG00000021880	Hs-Specific
INSM2	ENSG00000168348	Insm2	ENSMUSG00000045440	Hs-Specific
SSTR1	ENSG00000139874	Sstr1	ENSMUSG00000035431	Hs-Specific
BEGAIN	ENSG00000183092	Begain	ENSMUSG00000040867	Hs-Specific
DIO3	ENSG00000197406	Dio3	ENSMUSG00000075707	Hs-Specific
SLC24A5	ENSG00000188467	Slc24a5	ENSMUSG00000035183	Hs-Specific
AAGAB	ENSG00000103591	Aagab	ENSMUSG00000037257	Hs-Specific
TMEM204	ENSG00000131634	Tmem204	ENSMUSG00000024168	Hs-Specific
IGSF6	ENSG00000140749	Igsf6	ENSMUSG00000035004	Hs-Specific
TBX6	ENSG00000149922	Tbx6	ENSMUSG00000030699	Hs-Specific
KIAA0513	ENSG00000135709	6430548M08Rik	ENSMUSG00000031824	Hs-Specific
FAM92B	ENSG00000153789	Fam92b	ENSMUSG00000042269	Hs-Specific
KLHDC4	ENSG00000104731	Klhdc4	ENSMUSG00000040263	Hs-Specific
BANP	ENSG00000172530	Banp	ENSMUSG00000025316	Hs-Specific
ZC3H18	ENSG00000158545	Zc3h18	ENSMUSG00000017478	Hs-Specific
IL17C	ENSG00000124391	Il17c	ENSMUSG00000046108	Hs-Specific
CBFA2T3	ENSG00000129993	Cbfa2t3	ENSMUSG00000006362	Hs-Specific
SPATA2L	ENSG00000158792	Spata2l	ENSMUSG00000033594	Hs-Specific
ZNF276	ENSG00000158805	Zfp276	ENSMUSG00000001065	Hs-Specific
FANCA	ENSG00000187741	Fanca	ENSMUSG00000032815	Hs-Specific
SPIRE2	ENSG00000204991	Spire2	ENSMUSG00000010154	Hs-Specific
DBNDD1	ENSG00000003249	Dbndd1	ENSMUSG00000031970	Hs-Specific
GLTPD2	ENSG00000182327	Gltpd2	ENSMUSG00000046811	Hs-Specific
TNFSF12	ENSG00000239697	Tnfsf12	ENSMUSG00000097328	Hs-Specific
KRTAP16-1	ENSG00000212657	Krtap16-1	ENSMUSG00000078253	Hs-Specific
CA4	ENSG00000167434	Car4	ENSMUSG00000000805	Hs-Specific
CDR2L	ENSG00000109089	Cdr2l	ENSMUSG00000050910	Hs-Specific
AC015802.6	ENSG00000284526	St6galnac2	ENSMUSG00000110170	Hs-Specific
TMEM235	ENSG00000204278	Tmem235	ENSMUSG00000070330	Hs-Specific
B4GALT6	ENSG00000118276	B4galt6	ENSMUSG00000056124	Hs-Specific
SERPINB7	ENSG00000166396	Serpinb7	ENSMUSG00000067001	Hs-Specific
TGFBR3L	ENSG00000260001	Tgfbr3l	ENSMUSG00000089736	Hs-Specific
C19orf57	ENSG00000132016	4930432K21Rik	ENSMUSG00000008129	Hs-Specific
FAM129C	ENSG00000167483	Fam129c	ENSMUSG00000043243	Hs-Specific
KCTD15	ENSG00000153885	Kctd15	ENSMUSG00000030499	Hs-Specific
ZNF575	ENSG00000176472	Zfp575	ENSMUSG00000066721	Hs-Specific
ZNF296	ENSG00000170684	Zfp296	ENSMUSG00000011267	Hs-Specific
SLC27A5	ENSG00000083807	Slc27a5	ENSMUSG00000030382	Hs-Specific
FAM110C	ENSG00000184731	Fam110c	ENSMUSG00000036136	Hs-Specific
SH3YL1	ENSG00000035115	Sh3yl1	ENSMUSG00000020669	Hs-Specific
C2orf16	ENSG00000221843	4932415D10Rik	ENSMUSG00000044581	Hs-Specific
GKN2	ENSG00000183607	Gkn2	ENSMUSG00000030049	Hs-Specific
NOTO	ENSG00000214513	Noto	ENSMUSG00000068302	Hs-Specific
CD8A	ENSG00000153563	Cd8a	ENSMUSG00000053977	Hs-Specific
PAX8	ENSG00000125618	Pax8	ENSMUSG00000026976	Hs-Specific
TMBIM1	ENSG00000135926	Tmbim1	ENSMUSG00000006301	Hs-Specific
STK16	ENSG00000115661	Stk16	ENSMUSG00000026201	Hs-Specific
IQCA1	ENSG00000132321	Iqca	ENSMUSG00000026301	Hs-Specific
GPR35	ENSG00000178623	Gpr35	ENSMUSG00000026271	Hs-Specific
CDC25B	ENSG00000101224	Cdc25b	ENSMUSG00000027330	Hs-Specific
ANKEF1	ENSG00000132623	Ankef1	ENSMUSG00000074771	Hs-Specific
SNAP25	ENSG00000132639	Snap25	ENSMUSG00000027273	Hs-Specific
RBM12	ENSG00000244462	Rbm12	ENSMUSG00000089824	Hs-Specific
TUBB1	ENSG00000101162	Tubb1	ENSMUSG00000016255	Hs-Specific
FAM217B	ENSG00000196227	Fam217b	ENSMUSG00000070476	Hs-Specific
MTG2	ENSG00000101181	Mtg2	ENSMUSG00000039069	Hs-Specific
PTK6	ENSG00000101213	Ptk6	ENSMUSG00000038751	Hs-Specific
LKAAEAR1	ENSG00000171695	Lkaaear1	ENSMUSG00000045794	Hs-Specific
ADAMTS1	ENSG00000154734	Adamts1	ENSMUSG00000022893	Hs-Specific
S100B	ENSG00000160307	S100b	ENSMUSG00000033208	Hs-Specific
RGL4	ENSG00000159496	4933421I07Rik	ENSMUSG00000030463	Hs-Specific
MPPED1	ENSG00000186732	Mpped1	ENSMUSG00000041708	Hs-Specific
UPK3A	ENSG00000100373	Upk3a	ENSMUSG00000022435	Hs-Specific
TYMP	ENSG00000025708	Tymp	ENSMUSG00000022615	Hs-Specific
ODF3B	ENSG00000177989	Odf3b	ENSMUSG00000047394	Hs-Specific
KLHDC7B	ENSG00000130487	Klhdc7b	ENSMUSG00000091680	Hs-Specific
FANCD2	ENSG00000144554	Fancd2	ENSMUSG00000034023	Hs-Specific
XIRP1	ENSG00000168334	Xirp1	ENSMUSG00000079243	Hs-Specific
CCDC51	ENSG00000164051	Ccdc51	ENSMUSG00000025645	Hs-Specific
C3orf62	ENSG00000188315	1700102P08Rik	ENSMUSG00000032611	Hs-Specific
PPM1M	ENSG00000164088	Ppm1m	ENSMUSG00000020253	Hs-Specific
FAM19A1	ENSG00000183662	Fam19a1	ENSMUSG00000059187	Hs-Specific
FAIM	ENSG00000158234	Faiml	ENSMUSG00000096316	Hs-Specific
SPTSSB	ENSG00000196542	Sptssb	ENSMUSG00000043461	Hs-Specific
SLITRK3	ENSG00000121871	Slitrk3	ENSMUSG00000048304	Hs-Specific
LRRC31	ENSG00000114248	Lrrc31	ENSMUSG00000074653	Hs-Specific
PEX5L	ENSG00000114757	Pex5l	ENSMUSG00000027674	Hs-Specific
AHSG	ENSG00000145192	Ahsg	ENSMUSG00000022868	Hs-Specific
MB21D2	ENSG00000180611	Mb21d2	ENSMUSG00000051065	Hs-Specific
SMCO1	ENSG00000214097	Smco1	ENSMUSG00000046345	Hs-Specific
GABRA4	ENSG00000109158	Gabra4	ENSMUSG00000029211	Hs-Specific
[truncated: 192 more rows]
